# Supplementary material for: p62 mRNA suppresses NLRP1 expression in cutaneous SCC cells through miR-34a-5p
Source: Cell Death Dis. 2025 Jul 1;16(1):465. doi: 10.1038/s41419-025-07785-9 (PMC12218052; doi:10.1038/s41419-025-07785-9)
Supplement: Supplementary file 4 — Supplementary CSV File [file 41419_2025_7785_MOESM4_ESM.csv]

gene_name	baseMean	log2FoldChange	lfcSE	stat	pvalue	padj
TSPAN6	412.611469824752	-0.191432417138999	0.107317226237908	-1.78379952454807	0.0744562468754961	0.309022509004744
DPM1	1239.48927080999	-0.0775660503078124	0.0654126583877755	-1.18579571935435	0.235702982414835	0.58172919585543
SCYL3	109.438790440132	0.101026353046689	0.153844560026232	0.656678097876605	0.511387920316784	0.820340699840357
C1orf112	523.083865258488	-0.211231905007251	0.110885618206818	-1.90495312578113	0.0567861645183235	0.260290335637268
CFH	424.158986983693	-0.0349139393049936	0.10440674340933	-0.334403106206584	0.738075395781653	0.922702797997418
FUCA2	1833.25964121325	-0.165620194328128	0.0440873199494296	-3.75664010690836	0.000172209875869957	0.00342646054516533
GCLC	71.3426126533652	-0.110462790879644	0.212563712693493	-0.519669088763642	0.603294235110949	0.870214668484093
NFYA	1059.57548052502	-0.0440535287623844	0.0505553273657306	-0.871392414170113	0.383539926332876	0.732670770803494
STPG1	116.105514505159	0.416788983516417	0.424861571601586	0.980999486362726	0.326592994843464	0.681964547783403
NIPAL3	99.7286343400456	0.104433272599851	0.205887199606853	0.507235383254856	0.611989670985726	0.874026808555914
LAS1L	694.924866610089	-0.331433448130355	0.0752158636435391	-4.40643013422109	1.05088182729093e-05	0.000302591312058702
SEMA3F	45.8542379195894	-0.214700957566408	0.676503925518949	-0.317368383933191	0.750964094110544	0.927897836949009
ANKIB1	83.0583339750375	-0.392792182411855	1.07845970949768	-0.364215908070231	0.715696788708702	0.913975766830524
CYP51A1	241.784363163071	-0.186151272653816	0.255095756274566	-0.729730966019902	0.46555464906636	0.793882750562506
KRIT1	507.163454024583	0.0411895170420658	0.143500350687526	0.287034260506837	0.774086087381994	0.936605970343057
RAD52	121.233169381071	-0.107469161410104	0.147398872840636	-0.729104363818963	0.465937825469507	0.793882750562506
MYH16	116.669829023797	0.124324788831424	0.204729424595127	0.607263900034343	0.543675791621458	0.837667529869199
BAD	689.157513681192	0.0936075944838057	0.103122578548173	0.907731321323366	0.364020191513722	0.715535783630395
LAP3	593.158490106135	0.361274301425854	0.120128749321791	3.00739251399432	0.00263499289747944	0.0300394844803852
CD99	497.099023036236	0.308399728737594	0.141265865714998	2.18311569590198	0.0290272909790017	0.170772406783994
MAD1L1	669.323955958792	-0.0835111051039232	0.106138439941758	-0.786813007141891	0.431391338087439	0.773983952580048
LASP1	2175.96679983903	0.101009336111773	0.149939337665177	0.673668015910093	0.500522400508555	0.811420583674611
SNX11	355.611564070201	0.0184068110977218	0.0897934669080652	0.204990538081881	0.83757951757144	0.957776723662678
M6PR	614.436803377645	0.0403851812390986	0.099123775117665	0.407421743079895	0.683698260159145	0.903377789819013
KLHL13	157.25887716955	0.342197866837301	0.177126847687488	1.93193675213514	0.0533673128653592	0.250580711983582
CYP26B1	23.5329390362248	2.6773970848859	0.469221886688888	5.70603622899866	1.15637395523521e-08	6.0824125120664e-07
DBNDD1	29.0602224469853	1.2851698559083	0.357679908156367	3.59307253944626	0.000326801562480951	0.0057774818658238
ALS2	182.307823522059	-0.224771771397208	0.181736385358395	-1.23680115544251	0.216160913024523	0.559627120098821
CASP10	115.179489731057	-0.182044972452065	0.186636392965799	-0.975399114605826	0.329362322689686	0.684293054082501
CFLAR	176.516243512261	0.295683822211924	0.112588981149772	2.62622344737794	0.00863381194243999	0.0723400163878382
TFPI	53.8887167420473	0.147462188417015	0.462023842508109	0.31916575477255	0.749600823715949	0.927291739664915
NDUFAF7	118.592404442404	-0.430387164466608	0.192200590649356	-2.23926036341788	0.0251389802667996	0.154126754376657
RBM5	813.853798737161	-0.0236704110764912	0.0596901673945594	-0.396554610410569	0.691695929423225	0.906325914545805
SLC7A2	186.664838050142	-0.37045258078705	0.152560609007629	-2.42823218389568	0.0151726263960784	0.109008749037614
ARF5	217.587539058041	0.00554739685969501	0.374518385312304	0.0148120815352473	0.988182100968015	0.998733162598845
SARM1	24.7867741727852	-1.08647372256181	0.329958469822205	-3.29275900432939	0.000992094728151837	0.0140734399020204
POLDIP2	499.640816945451	0.0272033243971618	0.190569591139679	0.142747456372633	0.886489635706786	0.973010812306483
PLXND1	203.109470748155	-0.0352215329012138	0.150971846446339	-0.233298682703288	0.815529481438635	0.952378666497084
AK2	2672.1193569519	-0.0123551441643147	0.0870987942614813	-0.141852068895731	0.887196854838044	0.973010812306483
FKBP4	158.786984427418	0.00664949457399958	0.214001485107832	0.0310721889179835	0.975211968984674	0.995668788812669
KDM1A	1717.01645319609	0.00521391277712879	0.0413730284341235	0.126022023875547	0.8997144910278	0.977350625413596
RBM6	567.246706272504	-0.332121452091115	0.263645594832206	-1.25972691598542	0.207767892154517	0.549116292255385
CAMKK1	85.5999430337636	-0.409164752223874	0.208681886387883	-1.96071043494091	0.049912811111449	0.241056190026884
RECQL	367.7212312729	-0.0229683162353527	0.233849276535822	-0.0982184618041114	0.921758822943631	0.981948515566193
VPS50	292.267581892648	-0.456484655234764	0.182544848232106	-2.50067125780698	0.0123958183702409	0.0937406193479068
ARHGAP33	43.064964735439	0.268139645650237	0.220140518048677	1.21803858747597	0.223209309398985	0.568040135797677
SLC25A13	758.53987229009	0.0697076912662304	0.0943679013893447	0.738680104568917	0.460101269604065	0.789371223888776
ST7	258.818777525456	0.0522472758254694	0.0958484085279739	0.545103216922174	0.585682530322581	0.860347811151789
CDC27	496.449013015751	0.109839667681738	0.159238995440201	0.689778702623042	0.490333363774864	0.807594479942323
HCCS	157.159327610058	-0.0610183014676578	0.229834449950888	-0.26548805664554	0.79063350927306	0.943509966204239
DVL2	167.973018553575	0.183378341382374	0.26777780814287	0.684815305100021	0.493460476137039	0.808982804961585
PRSS22	19.542526960628	0.27436856695128	0.603520004920326	0.454613873134994	0.649387052314688	0.887991427743798
UPF1	2273.49107597327	-0.175211390116623	0.0746597707298957	-2.34679785919117	0.0189355245649312	0.127167412968264
SLC25A5	23.2854709963818	1.1921193284974	1.14641242693351	1.03986950986405	0.298400529711134	0.653075335815754
MCUB	37.0313691091814	0.0259464929240025	0.296456744425438	0.0875220193566156	0.930256583672144	0.98416862697009
HOXA11	43.3228158465914	-0.42449614318249	0.269196059574788	-1.57690325725053	0.114817786957211	0.395661125536548
POLR2J	325.858108186506	-0.254707278789714	0.101107277405179	-2.51917849364091	0.0117629009853362	0.0908997985481771
DHX33	115.636713680428	-0.703751991310843	0.433330074324903	-1.62405527104768	0.104364012968424	0.37646130821782
LIG3	818.082882525687	-0.215003912467465	0.0794034535529687	-2.70774006478244	0.00677430570944063	0.061361464759426
RPAP3	373.155646059675	-0.0810224201559216	0.115053624698285	-0.704214407572063	0.481299259932793	0.803047210550554
AC004381.6	142.908129430763	-0.509096518387325	0.135794477678243	-3.74902225106383	0.000177525335990668	0.00351904234123292
CIAPIN1	717.562547498283	0.0260665336654253	0.161212012472303	0.161691013378446	0.871549181702393	0.969083818486619
SPPL2B	177.42064628893	-0.1559282487098	0.237558549580191	-0.656378181233018	0.511580825468755	0.820340699840357
FAM214B	493.190330459995	0.659319985977425	0.142423985108045	4.62927635030894	3.66945799020794e-06	0.000119595064864906
MSL3	8.77955171204935	-0.714001167305326	1.0677259755269	-0.668711995091233	0.503679214339943	0.813746495848713
CREBBP	1765.71920334304	-0.0575142444288763	0.0765530898580711	-0.751298798461399	0.452472852169173	0.785528132346272
GCFC2	368.219933255398	-0.274857362531028	0.0875894087481135	-3.13802052621971	0.00170092965192142	0.0214636312965144
WDR54	398.28042698534	0.145171597087656	0.122795314941385	1.18222423353001	0.237116739493272	0.583726913140875
CROT	176.942206498894	0.182728733981608	0.189750585032529	0.962994311455128	0.335550378010071	0.689464855222781
KMT2E	762.075700759118	-0.281149711272282	0.179496886005058	-1.56632082889928	0.117273527155681	0.399877269917576
RHBDD2	226.135636248717	-0.101476605333634	0.234276706047755	-0.433148506505589	0.66490688537429	0.895077645792551
IBTK	252.713532881343	0.062131849981656	0.402264370474124	0.154455265099479	0.877250781155577	0.970379086448553
ZNF195	220.867251294775	0.118396876193969	0.146841568430673	0.806289918170318	0.420075702293066	0.762758055947791
MYCBP2	1648.40521404514	-0.0275638132102454	0.142518702884977	-0.193404884076804	0.846641890709002	0.961990170974564
FBXL3	145.272490192227	0.146513379519643	0.144483827041509	1.01404691805091	0.310560365094055	0.666370273539699
PDK2	77.5028944996185	0.108394945857888	0.186893500283529	0.579982426855116	0.561926468481531	0.847827815864341
ITGA3	1939.37210806376	0.672704555488583	0.203606711812722	3.30394096294497	0.000953359064060548	0.0137292193307712
ZFX	381.088816218576	-0.0578393643679676	0.142645366790557	-0.405476642314585	0.685127184319514	0.903377789819013
LAMP2	2466.4427900373	0.180242234321613	0.085552988860129	2.10679061857549	0.0351357330525881	0.192423202484686
GDE1	357.119488461564	-0.371108207960206	0.173108795334143	-2.14378597715891	0.0320500394372632	0.182973391403983
C19orf60	108.51837606444	-0.352403267285709	0.142247688669859	-2.47739186893642	0.0132346504483526	0.098265661085777
TMEM98	282.658726122873	0.0927473479970294	0.10513938470687	0.882137062677416	0.377702691781991	0.727735850828777
TMEM132A	445.504136506295	0.193642273436645	0.158834334714446	1.21914618640092	0.222788712542195	0.567793252761051
AP2B1	8390.41535209315	0.233516221831406	0.0818729766809776	2.85217701002023	0.00434209140967225	0.0436055966235989
ZNF263	169.458517566327	-0.0798358613925635	0.181207840838152	-0.440576197052478	0.659519838137262	0.892544184085491
SPATA20	174.578582197287	0.429506055312227	0.34846627473181	1.23256133077093	0.217739471497117	0.561252276724131
TNFRSF12A	2023.19313548538	0.223297745774679	0.112862013098568	1.97850224042753	0.047872076092779	0.234504752644434
MAP3K9	1061.10054142694	0.311281505094727	0.0977172330737573	3.18553335274824	0.0014448744805244	0.0189061469896204
RALA	175.057590886399	-0.0416981624065759	0.230715629739973	-0.180734016388797	0.856576357232668	0.965534751353477
BAIAP2L1	148.183436804883	0.604746893194853	0.204035794832768	2.96392549008627	0.00303741822735594	0.0334241523682907
ETV1	495.661785931197	0.049937520023557	0.128470529248787	0.388707980854126	0.697492177900472	0.90803437321412
AGK	156.275041979008	0.0331140924639141	0.24136158913773	0.137197027009207	0.890875060793365	0.974423257250309
PHTF2	771.686312715808	0.100574775982215	0.0983401488743056	1.02272344646097	0.306438622350462	0.662443613931569
FARP2	672.515538357022	-0.0947468647924584	0.0955445563430316	-0.991651104143399	0.321367750767749	0.676949316397172
GGCT	557.812846043049	-0.17921243049319	0.15668124774532	-1.14380267627492	0.252705479703769	0.603194258986469
DBF4	814.739073493662	-0.234500594769781	0.115255039539367	-2.03462335102219	0.0418887859420522	0.216670947137582
TBXA2R	11.2783434388438	-0.743905681093175	0.46483671309968	-1.60035913715286	0.109518934701346	0.385949811343881
IFRD1	773.458213045577	0.0553094695452214	0.0970792564251135	0.569735199691057	0.568857312091146	0.851443053216284
COX10	22.0128585622476	-0.306087982906151	0.856455126944235	-0.357389398786425	0.720800311977113	0.914994422312643
GTF2IRD1	339.949525092874	-0.110060990375546	0.095138696816906	-1.15684778179544	0.247334556134431	0.597187560126778
PAF1	145.922804315704	0.179879585330335	0.207489852034399	0.866931965908934	0.385979287665934	0.734293631414602
VPS41	588.930036888302	0.0335746378752667	0.110166278286289	0.304763294154463	0.760546439395842	0.93225358700306
ELAC2	1282.56501484878	-0.168528933527486	0.09489076373694	-1.77603095275625	0.0757278155407549	0.312590536177359
PNPLA4	42.9897793713359	-0.476337443032847	0.38631106930517	-1.23304114450979	0.217560413959904	0.561062960758248
ADIPOR2	65.1040960643693	0.156201143431802	0.394487053881076	0.395960125674724	0.692134444294086	0.906325914545805
PRSS21	50.6165728998938	-0.542043774749599	0.400180165416884	-1.35449935202293	0.175577119980899	0.499782561186742
MARK4	184.991675972923	0.0326245938384897	0.182686348462032	0.17858254934287	0.858265497813948	0.965910163427928
CCDC124	263.532134375656	-1.28547082834011	0.602009978593877	-2.13529820775165	0.0327366592362092	0.184621552221191
PAFAH1B1	754.34567580891	-0.136327500769575	0.12242328607017	-1.11357491818538	0.26546159157273	0.620385595826515
KIAA0100	997.918729948097	-0.228377099038314	0.271506274616434	-0.841148512537877	0.400264740427983	0.746107520534618
TRAPPC6A	21.1864855287071	-0.33814985235007	0.459332138934437	-0.736177209664694	0.461622859906853	0.790084420420835
ST7L	226.77347232184	0.0630267412204605	0.126230354178146	0.499299408853059	0.617568471525602	0.875843085275392
PAX6	18.9500090596216	-0.313798400453103	0.440865682756177	-0.711777787945111	0.476602389362151	0.800237102871816
RPUSD1	83.3801280260762	-0.55672294605206	0.647002912963963	-0.860464357883143	0.38953312260513	0.738022171636278
RHBDF1	293.911573483999	0.186470191875017	0.0872834742227111	2.13637453751237	0.0326488977740425	0.184322284191924
LUC7L	283.845799460163	-0.128971236907535	0.13778541038629	-0.936029704059056	0.349257894174175	0.703348204245756
TSR3	11.7421460876226	-0.00827208489602596	0.550563051441853	-0.0150247730470878	0.988012416578308	0.998733162598845
PIGQ	270.985478536338	-0.126732221140489	0.0836330275432316	-1.515337000983	0.129687082596389	0.42306585227788
CRAMP1	436.959015817316	-0.0293955221398097	0.0985009932827317	-0.298428687469521	0.765375996576508	0.933506425385301
DNAJC11	355.491067422433	-0.220243919315675	0.161731834494853	-1.36178458621691	0.17326587739142	0.496480568307399
MYLIP	26.1002241513586	0.212435400704625	2.06047878460808	0.103100018447912	0.917883590383234	0.981627609632937
PSMB1	53.5460677013612	-0.046240525653474	0.274155115316927	-0.1686655585471	0.866059710890927	0.967397437785545
CDKL5	101.64152037149	-0.0216759725182086	0.226486770495629	-0.0957052479081859	0.923754672807807	0.982462371343377
CDK11A	94.04262470736	0.0550577234708067	0.296901758838308	0.185440880128942	0.852883246713843	0.964235422040283
NADK	655.261016262143	-0.0225368195590476	0.0764019614653965	-0.294976976072203	0.768011468000899	0.934050939499992
CYTH3	169.024911896848	-0.420735826582596	0.826711582693239	-0.508926976941503	0.610803409906562	0.873574670918996
ADAM22	46.4740364284435	0.183049390360954	0.262615811491864	0.697023493448811	0.485788091308873	0.805944388409311
SYPL1	1315.48963054017	-0.0572885248443849	0.0623611799916119	-0.918656844724406	0.358275089011651	0.710996044219049
CYB561	449.720964040986	0.317888198504745	0.297719401130583	1.06774431662019	0.285635862034832	0.642983269940697
SPAG9	1324.436307627	0.183319061962296	0.115147671977744	1.59203446160621	0.111376961506739	0.390554526735676
AASS	20.5180616770215	-0.152393565250141	1.04256283142162	-0.146172068154723	0.883785555082457	0.972072621402806
SS18L2	203.560868091821	-0.0235658317340718	0.126539564723259	-0.186232912888629	0.85226211466382	0.963774557584837
MPND	83.8443318693178	-0.0803510831517614	0.22442160645499	-0.358036306846759	0.720316143193439	0.914994422312643
CRY1	26.4122738496163	0.139399534589008	0.449360161403717	0.310217830956688	0.756395311808897	0.930170495258849
NFIX	236.919817834603	-0.515918602265231	0.117483892576769	-4.39139860749938	1.12623852578654e-05	0.000322541356778491
ST3GAL1	345.766079040699	0.885742976762205	0.357374445686422	2.47847317415471	0.0131946032693967	0.0980368249911465
IL32	72.2356498293699	8.20308425303907	1.043468098979	7.86136563356902	3.79967878200394e-15	4.24964074303072e-13
PKD1	531.176668681295	0.168235428986219	0.12947548256596	1.29936128178178	0.193819972550236	0.527494161973939
MED24	1607.67810170088	2.9947088291591	0.165596129936365	18.0844131460675	4.22845194856555e-73	3.74394182945908e-70
RHOBTB2	478.692316976181	-0.10714521136719	0.105707747534107	-1.01359847188703	0.310774387146289	0.666370273539699
SEC62	610.343528253863	0.211200029792542	0.110704693774165	1.90777845629008	0.0564198563789865	0.259383233903622
RPS20	6683.9501876366	-0.0439914963271222	0.0845194919306293	-0.520489360764602	0.602722541375397	0.869626154551004
CSDE1	9689.55344348006	0.196240051396486	0.0627968736704188	3.12499715234912	0.00177806781096499	0.0221188462545573
UBE3C	49.2118836637323	-0.452744150191696	0.248096984906025	-1.82486760313991	0.0680210111202158	0.290017352789845
REV3L	659.204629975223	0.112645806325933	0.119582414497495	0.941993074811957	0.346196185466992	0.701570564674192
FAM76A	135.827883767512	-0.0840406107364988	0.13872676842064	-0.605799527324644	0.544647883646818	0.838653414379479
POMT2	376.279651704081	0.133524942184423	0.104292548554318	1.28029225515455	0.20044237049729	0.53698945701808
VTA1	1919.55841831792	0.129469264965598	0.0520843944268508	2.48575924497748	0.0129275390044895	0.0965755164950656
BAZ1B	897.594634427819	0.0437410638720049	0.111898817435431	0.390898356877139	0.695872368559288	0.907665332844283
RANBP9	31.2873310859996	-0.150343976888856	0.799198258301164	-0.188118499167451	0.850783759745723	0.962988968498807
SPRTN	57.6869304411317	-0.110478853096684	0.311159864365894	-0.355054959680696	0.722548418087369	0.916337663186715
METTL13	106.44823230601	-0.215429998983864	0.280246918583638	-0.768714960623446	0.442062541604371	0.778766168165765
DYRK4	103.504820465236	-0.104919643142753	0.170627121614718	-0.614906013474607	0.538616791275549	0.834767089751834
ZNF207	3588.11997904658	0.152591781863675	0.0495979712689278	3.07657305248028	0.00209394986013854	0.0251961690418709
UQCRC1	102.50121087885	0.2835198025885	0.410282273921254	0.691035954048836	0.489542946752584	0.80741909488454
STARD3NL	1028.82721972595	0.148315301953912	0.0852768051152037	1.73922207514162	0.0819957079255911	0.328112492897106
CD9	344.026516616389	0.281833824001982	0.259204029959336	1.08730494678727	0.276902063132691	0.633017130853649
NCAPD2	369.603708677282	-0.0220397160089054	0.253092955387009	-0.0870815071687954	0.930606724680211	0.98416862697009
IFFO1	55.4714353545208	0.378353472018743	0.285885596170459	1.32344363300189	0.18568788961042	0.516474823850971
PHF7	15.6986974121715	-0.484038012438812	0.421709810000203	-1.14779879661462	0.251051634228983	0.6017197414128
NISCH	462.551411435749	-0.187642447731621	0.088530521336379	-2.11952267872294	0.034046319227368	0.188997984216711
FUZ	42.5345177500238	-0.655313424498368	0.301222568995756	-2.17551236842283	0.0295917422796958	0.173038585433694
IDS	196.317021328439	0.410258135334225	0.166944729897508	2.45744885499587	0.0139927733603244	0.102745830652002
PRSS3	738.95442016567	-0.241480780070147	0.107473335467624	-2.24689016135441	0.0246470476494335	0.151987743050047
ZNF200	238.8810989052	-0.364082860468855	0.113479615394879	-3.20835472698726	0.00133496732498344	0.0177744709623422
LRRC23	43.4804209474421	-0.182024984589488	0.369657901564251	-0.49241469969728	0.62242620971747	0.878075909261473
HFE	227.42571788718	0.079766275160983	0.21621698680682	0.368917707803646	0.712189064003709	0.912754446171799
SCMH1	377.317837678581	-0.034165746124568	0.109280101211984	-0.312643800158022	0.75455129735273	0.929519714130174
FYN	304.813642091912	-0.0252132600133972	0.11754935812233	-0.214490835306464	0.830164313035915	0.9557561772608
HIVEP2	448.270761553156	-0.118532757572741	0.435711749119917	-0.27204397818549	0.785588204348309	0.941023074543493
TCEB3	1954.16538912959	0.126229388833664	0.0737673058127582	1.71118339544715	0.087047262929095	0.339778533659675
LYPLA2	221.48903932353	0.322239443266636	0.187811455190291	1.71576032431111	0.0862059186639573	0.337455165965868
CLCN6	227.592662047671	-0.17045840754794	0.249432192354169	-0.683385756822865	0.494363117774648	0.809361131364979
TSPAN9	23.4011105529518	0.670268256484124	1.70205523546495	0.393799356517961	0.693729179532274	0.907112523151323
APBA3	37.388702949892	0.102197021426878	0.428335189934756	0.238591233754211	0.811422563296696	0.95130351944188
MKS1	168.270947131441	-0.0552600622928271	0.146471295035272	-0.377275713166324	0.705968719013913	0.911492759341359
AKAP8L	308.679314013941	0.120227385244478	0.147360850319583	0.815870599170265	0.414574149266609	0.757789817751654
MBTD1	122.526445918046	-0.120442649576392	0.268110309631673	-0.449227967928031	0.653267213986154	0.889504624794228
UTP18	38.1694210391339	-1.43686221271373	0.763969075196433	-1.88078583199756	0.0600010582170811	0.269788930832199
RNF216	1038.94151249484	-0.219233512866581	0.0786616040135016	-2.78704605145036	0.00531909195017887	0.0510066353525726
TTC19	593.753772226163	-0.0801524353636156	0.105115394123654	-0.762518525776799	0.445750590591647	0.781147950690459
PTBP1	2049.85580733689	-0.228544143654747	0.14468503144119	-1.57959770529299	0.114199025109259	0.394889644331838
DPF1	49.3902594696239	0.227157629774328	0.227411564667062	0.998883368604821	0.317851193783266	0.673279293051675
SYT7	11.5720448738833	0.526176278300869	0.503594277454559	1.04484165499348	0.296096159253246	0.651350246804501
LARS2	69.5475288948286	-0.125722452813882	0.498726405662144	-0.252087018827415	0.800973803500176	0.947489051679956
PIK3C2A	1854.09119837116	0.0206349554993325	0.177348821038839	0.116352369181037	0.907373282807749	0.978964371428954
PLAUR	224.839569244068	-0.0119051238987945	0.199400840708215	-0.059704481969639	0.952391002009933	0.990811161887354
ANLN	5769.52085655347	-0.140190307676537	0.10420352370946	-1.345350931389	0.178511933243268	0.504841440167613
WIZ	790.985538688451	-0.137760074478924	0.112764628139507	-1.22166034466494	0.221836098288473	0.566220017893853
RABGAP1	44.7054842287152	0.158676712211512	0.365068080085385	0.434649647195667	0.66381675244111	0.894716858389801
PPP5C	1006.02865399371	-0.0035175486241988	0.0706977243842463	-0.0497547644543793	0.960317814740776	0.991581805794047
CEP68	16.0770168344094	-0.406317051954179	0.541686116949262	-0.750096853584743	0.453196374392808	0.785528132346272
MAP4K3	547.272025437507	-0.0442761250843283	0.196058124734398	-0.225831625923739	0.821332378479402	0.953316202899677
TMEM159	124.39856061625	-0.0659904413409391	0.162186009092295	-0.406881220582879	0.684095229373286	0.903377789819013
BRCA1	119.437912996475	0.636026279563094	0.411844369289398	1.54433647025575	0.122506841779871	0.409834758788138
ERCC1	807.751226829813	0.154090385601737	0.078295443907139	1.96806324751787	0.0490607609169607	0.238349604363378
SEMA3B	256.951332111416	2.17381974763144	0.24211509139479	8.97845621728237	2.74592360276189e-19	4.16791975419215e-17
MBTPS2	16.4563511857094	-1.47897273688127	0.498125844334141	-2.96907448931555	0.00298698179289683	0.0330590432807592
PRICKLE3	38.2225979515718	-0.773551723240742	0.89639344380361	-0.86296004124972	0.388159437193921	0.736443658065044
EXTL3	1545.57099234767	0.272057865955055	0.0547271331152453	4.97116970081643	6.65501654096772e-07	2.51635411913815e-05
ELOVL5	545.258639541801	-0.0705266491605512	0.112306843707733	-0.627981758120545	0.530015890120535	0.831083062652107
KDM5D	438.47411819516	-0.0468085344626192	0.0909234454894426	-0.514812589983233	0.606683986720937	0.871821109318498
CALCOCO1	151.380298547577	0.419709757410669	0.216828279495524	1.93567812458399	0.0529071352989571	0.249923333136909
UBR7	52.1044002805346	-0.980251343437402	0.617533390467008	-1.58736573369108	0.1124298354075	0.392587573160281
MAP4K5	913.796609620243	-0.0072807973236477	0.10198339414479	-0.0713919887125043	0.943085785423128	0.987977610515989
PSMC4	1500.36382414373	-0.169311386608787	0.0911489399146231	-1.8575244733222	0.0632365726391897	0.277181759196118
MAN2B2	319.232801327329	0.374517480741207	0.119564083642025	3.13235772259596	0.00173408451516892	0.0217785437041014
CLDN11	95.6373532551672	-0.591939813818639	0.304519172971942	-1.94385072060201	0.0519134553064875	0.247676561956876
SLC25A39	1928.57736436198	-0.185397178106152	0.0752314340322591	-2.46435789096687	0.0137258980910899	0.101205875931874
MVP	531.978993803343	0.127480515723171	0.414150966696109	0.307811706296735	0.758225613467208	0.931311188096958
NUB1	617.388229342118	0.0307325812159269	0.096149033453328	0.319634843036097	0.749245157992881	0.927156195574657
PGM3	88.9289221924619	0.566004454189933	0.305492620115014	1.85275982764114	0.0639167905556895	0.279126962455488
CLK1	512.040994144815	0.346834630991019	0.178640538053032	1.94152253889908	0.0521949282872979	0.248198033769781
ANGEL1	302.426778695721	-0.475845141561319	0.106012399702052	-4.48858004251092	7.1699484302187e-06	0.000213990736154701
RNF14	596.089421941425	0.301374821011055	0.0968000321222458	3.11337521696747	0.00184960705162204	0.0226693101553978
DNASE1L1	196.430667666096	0.92521378289934	0.139589108491314	6.62812301689648	3.39982092910163e-11	2.37651956392795e-09
DDX11	219.093087827357	-0.41033143271103	0.288650595906382	-1.42155061701003	0.155156749431702	0.466681434439273
GPRC5A	1768.8834453154	0.727295259630953	0.0796683300486995	9.12903859270519	6.91102845992924e-20	1.09596533413057e-17
MAMLD1	21.1449280654949	0.213713036979797	0.901434437004552	0.23708106569565	0.812593901059136	0.951908511439175
TACC3	532.968521077703	0.0083931214878189	0.138967825287495	0.0603961490399328	0.951840125681393	0.990636290215521
POLA2	406.971284693057	-0.0705462233022939	0.147945491854353	-0.476839290052474	0.633476565412146	0.881213834999504
CAPN1	4927.7512009593	0.179790013210551	0.0755117434976449	2.38095433746882	0.0172678522835511	0.119291892400995
MDH1	526.202143330418	-0.161959734514276	0.24247787845929	-0.66793612490909	0.504174366606278	0.813987637926106
SLC30A9	529.927416986733	0.261544369296694	0.104009744665371	2.51461408869099	0.0119162740434787	0.0916139013834744
MTMR11	55.8278538840675	-0.178541255056184	0.346828932390896	-0.514781894997611	0.60670543833421	0.871821109318498
COX15	736.600678319634	-0.126189239032987	0.0794328885428766	-1.58862709575104	0.11214460712305	0.392469186654284
YAF2	148.764529656934	0.0700675842174669	0.148226738230837	0.47270543124513	0.63642335117751	0.882443354889551
ZMYND11	903.626827242037	-0.0219908003958831	0.0837488103109659	-0.262580451163778	0.792873969179094	0.944210468162335
BID	219.004807360549	-0.585711815605995	0.165714313029189	-3.53446727020393	0.000408598036055913	0.00686923122325012
MATR3	2558.94954948527	-0.0291179648117821	0.163799942418945	-0.177765415431638	0.858907209184412	0.966042615711743
XYLT2	543.070642662288	0.169692715943382	0.0986282691279993	1.72052817557972	0.0853364766183213	0.335442125072018
RGPD5	9.10389555502725	-0.92384029069158	0.896318367234862	-1.03070552212561	0.302678934404189	0.657930376032018
NUDCD3	1822.02109430064	-0.0892058616817685	0.0466995545983123	-1.91020797626606	0.0561064405851293	0.258566893367823
IL20RA	105.720053047337	-0.159397801088443	0.219215115037029	-0.727129609933686	0.467146561454708	0.794694341996966
GLT8D1	359.465998286689	-0.114886747256173	0.108039529673977	-1.06337696584628	0.287611034285254	0.644289951355857
ATP2C1	2322.12233165284	0.445353391188661	0.0491055188209214	9.06931444534334	1.19768184231158e-19	1.87137787861184e-17
SLC38A5	121.184387824882	-0.451451490639738	0.649510061299811	-0.69506466110207	0.487014780027436	0.806738763119505
RALBP1	926.132470045584	-0.152198200556432	0.535968491343874	-0.283968559746514	0.776434474914803	0.937588896841112
RUFY3	116.350234480187	-0.127871151510287	0.165755844149889	-0.771442793864065	0.440444518024671	0.777996378898492
CNTN1	275.053186784308	-0.401503635490818	0.959195180938773	-0.418583874762447	0.67552027644035	0.899859114595137
WWTR1	1710.33984367936	0.275418355349075	0.0606429777116178	4.54163640609473	5.58192508925159e-06	0.000172406843236332
AGPS	107.358712695423	-0.490006433981187	0.52045241216509	-0.941500937506953	0.346448209055212	0.701672673197687
CXorf56	183.300236310511	0.110631682230747	0.128051437993399	0.863962825911017	0.387608312061834	0.736443658065044
TTC27	8.67318770062239	-0.812023847410212	1.29033409771226	-0.629312864668086	0.529144250771692	0.831030086090261
ZNF582	18.905824989465	-0.539170267379536	0.367436924127505	-1.46738183338492	0.142272213565931	0.444600667393535
PHLDB1	1824.52199534141	0.0716952042784533	0.105955214595619	0.676655741315614	0.498624403682829	0.810321855174374
PRDM11	123.977915365262	-0.47274570355026	0.140430885137416	-3.36639410260545	0.00076157817206058	0.0115267351540508
SNAI2	34.7562154095264	0.398728389035273	0.38716609857865	1.02986390207993	0.3030738981648	0.658466007844444
ZRANB1	791.213449301648	0.0324080591512646	0.0644165015537805	0.503101819713192	0.614892687393691	0.875244845140886
NCDN	361.841696022042	0.793859363213913	0.408250510232912	1.94453979435569	0.0518303914711564	0.247504678373499
ZFP64	424.882672567128	-0.282908985285161	0.14763158581655	-1.91631745822137	0.0553247000141921	0.256356274596943
MNAT1	635.458466015958	0.163309941805191	0.094307066009248	1.73168298745691	0.0833300213163845	0.331107508035372
SAMD4A	418.164509711931	0.82471292540193	0.102814993436486	8.02132935904329	1.04606825992383e-15	1.24881744513379e-13
MRE11A	473.546858942528	-0.147309218936404	0.0800119982148291	-1.84108911442112	0.0656085006208152	0.283716043588182
SERPINB1	214.965872579811	0.450602277552587	0.175856649298126	2.56232720998051	0.0103973309945948	0.083158197472654
SPAST	75.5983037331692	0.283424515164533	2.22072507121424	0.127627016436376	0.898444149944594	0.976669643253664
OSBPL5	91.7394878781782	-0.0558035605538319	0.357310093733719	-0.156176837801338	0.875893633448039	0.970295421373823
AQR	752.462716823388	-0.00763338428779258	0.122397751278052	-0.0623653964887948	0.950271850898347	0.990636290215521
CPS1	236.741945277998	-0.250118558717887	0.131184013968334	-1.90662376574529	0.0565693252895957	0.259744633190127
FHL1	118.454281468671	-0.223595567531809	0.427371663162108	-0.523187629889716	0.600843688868781	0.867976097108199
RTFDC1	1740.44432215142	0.0706502537606752	0.0521173952787577	1.35559832533441	0.175227004977531	0.499782561186742
SLC45A4	295.743899668268	0.0628121181345119	0.0992423564208615	0.632916432053888	0.526788216605619	0.829879620139525
RNF10	645.515078233126	0.0684646879283384	0.128010028312251	0.534838471883893	0.592761557493241	0.862752266899408
ZNF839	209.76835159121	-0.167165898586673	0.114564835230013	-1.45913794796677	0.144527143472699	0.448350627561293
ZDHHC6	837.75302734093	0.12650349043894	0.0668345540142612	1.89278573493506	0.0583863693735643	0.265888549432349
GRAMD1B	123.995386265916	-2.07237910752591	0.564370584906137	-3.67201828541539	0.000240642459498761	0.00447780408436837
NDUFS1	1180.90689574978	-0.0142933138559403	0.0687991212191894	-0.207754308523837	0.835420810631095	0.957776723662678
RB1CC1	420.37746950032	-0.70266182108726	0.355278247775939	-1.97777889720511	0.047953655142484	0.234796122529443
ALAS1	653.607490812149	0.0732253784746101	0.0905316248624823	0.80883755909429	0.418608588946405	0.761204220016353
BIRC3	29.2388711831493	0.301729059507647	0.489235085502132	0.616736347103895	0.537408642852195	0.83449351397016
GLRX2	210.769861159625	0.0604876032803266	0.111830984277789	0.54088411785838	0.588587458528968	0.861744668986464
DERA	453.023658037583	0.252026093955877	0.226814849583698	1.11115341177375	0.266502320665455	0.620511086858438
STRAP	438.543203203585	0.129427347740957	0.222222277544532	0.582422919839888	0.560281846974057	0.846678228431141
PLEKHO1	17.658071504122	1.37973837893732	1.00144937340782	1.3777415170197	0.168283108181562	0.488865197805542
GCLM	339.800378975388	-0.460626374373645	0.143360294693469	-3.21306799318842	0.00131325196263569	0.0175734283413151
UBR2	679.09309471019	0.0099534348933434	0.0879391352489051	0.113185498869996	0.909883492010785	0.979474178863285
EHD2	20.4596996939939	1.11840337561205	1.47492248348822	0.758279426975039	0.448283720686777	0.783094746195554
DEPDC1	553.204708458494	0.00625664949032923	0.17843954159754	0.0350631336211383	0.972029398432788	0.994972288858225
CCDC28A	147.344001055485	-0.0819258951755438	0.125395235455277	-0.653341372007415	0.513536226164174	0.821969704729616
HSF2	330.535009007212	0.0306045174708577	0.123810870048431	0.247187645631487	0.804763006051896	0.948392854292522
PHF20	168.076250558077	-0.321634336352554	0.176682903119349	-1.82040441193843	0.0686974410548165	0.292080956865716
NR1H3	47.8845825693597	-0.0107419829464786	0.356912004323845	-0.030097006590823	0.975989688045548	0.995668788812669
TYMP	12.5871622989382	-0.409070749926169	1.18771729732862	-0.344417607494847	0.730532249103952	0.918786120588244
NCAPH2	537.619930957006	-0.0332188970812418	0.119702370841415	-0.277512440628691	0.781386654573737	0.939252019115316
SEC63	633.777595179464	0.472403460896939	0.147636137794433	3.1997820313798	0.00137531555119928	0.0182203587674468
KPNA6	105.292293329674	-0.381719901326096	0.470427595525862	-0.81143178027087	0.417117754780176	0.759663377535031
VIM	4396.82024149263	1.81027018664878	0.181642834587295	9.96609742829569	2.14491783542208e-23	4.38264461564608e-21
RTEL1-TNFRSF6B	86.7921205264803	-0.285340558266995	0.412092400176946	-0.69241888019404	0.48867431252537	0.8070694242137
FAS	228.208875142453	-0.0298890528497665	0.146784569526061	-0.203625305754361	0.838646316305785	0.958361223931011
RNASET2	83.1930989748924	-0.751852353803853	0.215345657988198	-3.49137456881093	0.000480542040940545	0.00785501413075891
CD44	9853.86789153798	0.144175846597225	0.0979687012668795	1.47165211677627	0.141114844188959	0.443068918294235
KCNG1	118.454418122326	-0.145165901656947	0.165054616727505	-0.879502218932819	0.379129030527136	0.729286159325589
BTN3A1	20.4370440869022	0.0668259923127364	0.428564749784933	0.155929745379833	0.876088398656268	0.970295421373823
PRKCH	167.500007993447	1.09971971145041	0.14562922428279	7.55150428676952	4.30259381120156e-14	4.23287585592747e-12
IFNGR1	725.900130063444	0.32047421748805	0.120939777027693	2.64986611819755	0.00805236731669039	0.0692764394654538
B4GALT7	22.7867751143305	0.422916505300672	0.525560615769101	0.804695962009596	0.420995150328215	0.763393591692513
SH2D2A	63.1356533005403	-0.602366882431318	0.282221985608684	-2.13437263270669	0.0328122899791503	0.184753885017738
VRK2	449.837432074771	-0.450781403706503	0.122048291951023	-3.69346753240428	0.000221216765910358	0.00418971147557497
VEZT	908.662423415488	0.0802847655193965	0.0743450823118725	1.07989342432372	0.280189641803266	0.636181357568446
POU2F2	52.3263852797837	1.34359040072525	0.231173392245856	5.8120460476538	6.1713858279042e-09	3.41515491778553e-07
BRD9	311.149756325006	-0.306986690518669	0.177398711387297	-1.73048996871491	0.0835427719403708	0.331457039531904
SNX1	462.052191886468	-0.193149549750009	0.10282765525519	-1.87838134858433	0.0603290151781551	0.270150934722532
TBPL1	766.234654274602	-0.023206613636494	0.0598914683333301	-0.387477787442712	0.698402526162196	0.908217213772206
ARNTL2	3932.88909086435	0.58319603069869	0.0736843688520203	7.91478626721927	2.47678207865917e-15	2.8296569447047e-13
BCLAF1	5067.55097251364	-0.0213063961500618	0.0627281523010549	-0.339662422189717	0.73411076369414	0.920236770204134
SLC39A9	319.818824309026	0.714558573717268	0.298349082493393	2.3950419681049	0.0166184629882337	0.116471747526374
TFB1M	69.9466030025339	0.717151946656239	0.321467312829864	2.23087050544324	0.0256897079637282	0.156858553133796
RABEP1	207.60468280284	-0.0553289819590134	0.247414519811233	-0.223628677901472	0.823046247000195	0.953909443310624
HMGB3	809.506931119048	-0.00948482917410932	0.103362994800102	-0.0917623293757352	0.926886874543127	0.983889486960201
NUP160	1716.00751803511	-0.00951594948310261	0.0869741928006817	-0.109411184820195	0.912876362803838	0.980105291293813
BAK1	85.255928657294	-0.184664040018756	3.3524170346771	-0.0550838508779213	0.956071661742353	0.990906806088163
IKZF2	35.2610554852546	0.0233098065505236	0.326073646263887	0.0714863246926103	0.943010708026485	0.987977610515989
GRN	267.959522714953	0.455693102833225	0.201770338513218	2.25847419492421	0.0239161116208347	0.148688523096178
FAM13B	325.503589271418	0.41321995144706	0.129505707714594	3.1907470237352	0.00141905473350712	0.0187297596813828
ARHGAP31	80.5656977838016	1.21222673635863	0.29816005361069	4.06569130129499	4.78902921506309e-05	0.00117242938732823
SARS	174.156650807172	0.221228556808326	0.26600672755425	0.831665269680852	0.405597909367028	0.75143466207928
RANBP3	871.628880436353	0.0385844666113018	0.0770001570831346	0.501095946721814	0.616303599319006	0.875431249032679
ARID4A	213.02716533973	0.0291324317534148	0.170526845274548	0.170837803904198	0.864351302794543	0.967283608277739
TSSC1	414.522197199473	-0.114753267016443	0.0822826760113424	-1.3946224476295	0.163129722239615	0.480658152744289
PNPLA6	715.825875754696	-0.178204822469565	0.107472855123017	-1.65813797600879	0.0972896202947643	0.361687269290367
IFT88	202.894896279235	-0.15184650751249	0.0988831260292302	-1.53561597018691	0.12463259500273	0.413948522008128
ALG1	388.513147080607	-0.0624521486737603	0.0873828582764214	-0.714695649760084	0.474797126416537	0.799087473338805
ZCCHC8	466.890066085906	0.124528450181559	0.0810560353670277	1.53632545211081	0.124458580145463	0.413948522008128
ABCF2	711.684244439024	-0.116218856911434	0.0978564415350006	-1.18764646545895	0.23497272334118	0.580958755708176
CHPF2	782.858796587709	0.223543889848272	0.103559836710305	2.15859639170354	0.0308814929426485	0.17822697583685
FUT8	676.413158646506	-0.472058633683431	0.0788452655083748	-5.98715256572114	2.13546457360286e-09	1.23311473339839e-07
UBA6	286.170123496908	-0.0721408449533677	0.193837243620904	-0.372172259601755	0.709764598609989	0.912754446171799
GAB2	16.45229221131	-0.0704981330120062	1.14866965516877	-0.0613737228060126	0.951061579062069	0.990636290215521
ATP6V0A1	745.195857544511	0.060693389276064	0.103279509766925	0.587661477218793	0.556759537555432	0.844670049101955
PIAS1	468.007179384156	0.0556900646551643	0.0943186595392026	0.59044588766677	0.55489175397156	0.84393428083994
SLC4A7	1627.17135771527	0.187289291785651	0.113439413778668	1.65100722532885	0.0987370995470416	0.364390997807335
MAP2K3	1137.91400666642	0.0925071623692741	0.0552418070821993	1.67458610163901	0.0940154680448346	0.35372321103979
EFCAB1	15.694764300173	-0.579948852171931	0.532700828158801	-1.08869523288791	0.27628830471318	0.632528170130906
ASTE1	122.571082998111	0.175672824094119	0.167156114310525	1.0509506326988	0.293281263917728	0.648416232684299
RNF19A	27.0547385209652	-0.255271647179181	0.495618425172191	-0.515056814303247	0.606513319272156	0.871821109318498
PEX3	51.4269884706263	0.17223283946374	0.83791917341788	0.205548273541946	0.837143786330021	0.957776723662678
GABARAPL2	16.7245562538356	0.711006602135307	0.851385552749076	0.835117062815439	0.403651800506434	0.749528203491936
SH3YL1	667.012382108565	-0.111521987556979	0.0902741039092625	-1.2353707511633	0.216692553172248	0.560457248650228
FAM136A	1128.02130142956	-0.186135476045835	0.0684765282818683	-2.71823763143555	0.00656306836253877	0.0602473993042381
VCL	3448.2159740652	-0.0909487376365134	0.0499943274765451	-1.81918113968394	0.0688837992571997	0.292444874948214
DEPDC1B	16.1327402418584	0.47643087413095	0.561098631350347	0.849103611221375	0.395823641151708	0.741301288809959
NSMAF	62.1239161517048	-0.745480565704861	0.337998803127843	-2.205571613882	0.0274140084308477	0.164468571190151
ADSS	10.652704172337	-1.09202606543108	0.876639551680031	-1.24569563777755	0.212876155748136	0.55668450770956
TIMP2	680.705806276341	2.29036451953819	0.149348641928047	15.3356903013663	4.41553733180699e-53	3.12767227669662e-50
RFC1	1142.38976923347	0.380844190118781	0.22803186442378	1.67013584299346	0.0948924899901886	0.355888706722822
TBC1D23	91.6614052565	0.484550260182372	0.488774708993828	0.991357063420584	0.321511258188145	0.676960909356203
CUL3	1262.00433574825	0.0474605902473472	0.0605334183864508	0.784039486162083	0.43301694130054	0.774937679184477
ZZZ3	287.770054450247	0.303569111419722	0.188481028451136	1.61060831381458	0.107265120610679	0.382062321987417
TUBG2	29.3255059396942	-0.276099010136997	0.386349366672051	-0.714635596572263	0.474834243072032	0.799087473338805
RPL26L1	305.857186535526	-0.0504644950894374	0.104293592850431	-0.48386956197596	0.628478443314634	0.880134896562275
NSUN2	477.661671323863	-0.352135064221758	0.190539868787754	-1.84809124967965	0.0645891434284455	0.280105979153973
FBXO42	24.5756250717939	0.762816178437885	0.814801946522545	0.936198277008876	0.34917111015114	0.703306738456089
MFAP3	445.900389152402	0.345573495445622	0.0768154591430675	4.49874933119904	6.83543968897586e-06	0.000206325416748206
MRI1	12.297656246831	0.377732095647398	0.836612703838874	0.451501744970091	0.65162796767866	0.888545579643964
METTL1	156.361400199281	-0.373930424201546	0.198145885585356	-1.88714705378258	0.0591405493595131	0.26739078167865
BOD1L1	38.9797044635573	0.911249615867768	0.292622830897214	3.11407559373879	0.00184522207493148	0.0226653000533491
MAT2B	184.319488204647	0.518459802928982	0.53798840000197	0.963700709768248	0.335195998396231	0.68907494092541
EDC4	276.401699011051	-0.0517570488177145	0.324528131694075	-0.159484013134814	0.873287552780238	0.96970712717812
TRIO	1058.23292207776	0.287528062200663	0.225305347706682	1.27617060636744	0.201895216764225	0.539385636942391
VCAN	21.6184034881667	-0.316863837235232	0.400687875308701	-0.790799664180284	0.429060905933159	0.771104892682648
CLEC16A	124.662553525585	0.56322915502645	0.222903053431258	2.5267897696168	0.0115110385008724	0.0896662639822352
CDH1	158.23414133115	0.0428470728829631	0.351350520562901	0.121949649638536	0.902938894305958	0.978252855307515
SKIV2L2	463.303364414184	-0.264961481363356	0.314962019921041	-0.841248990687131	0.400208460313812	0.746107520534618
DNAH5	32.512129351848	0.377464758593615	0.276563024430644	1.36484173678204	0.172302797695036	0.494967816863371
ZFYVE16	577.191860761411	0.436468027514667	0.148398698659262	2.94118500672867	0.00326959190542605	0.0352326713946773
FAM65A	352.53663389034	-0.518439902630545	0.507374950035366	-1.02180823589026	0.306871670574901	0.66296449766055
RAI14	155.762302569408	-0.0411520635673794	0.473583897733026	-0.0868949805184848	0.930754989395753	0.984203001824231
PNKP	93.650231132335	-0.404403735153192	0.267710099626808	-1.51060320741331	0.130889576300254	0.425390581658892
PHLPP2	331.10601889557	-0.0920109638370924	0.160342149967966	-0.573841400127634	0.566075130465165	0.850083163479417
SPDL1	103.248712483738	0.0310857027582978	0.170598009594609	0.182216092861614	0.855413144135012	0.964837012360351
STAU2	381.110686912768	0.115695090597295	0.132639631927161	0.872251294099103	0.383071302164929	0.732670770803494
PQLC2	99.6064733304773	0.192658564683547	0.221560684035905	0.869552129800819	0.384545207965005	0.733633370858691
CTNS	251.511779144802	0.0797959853851706	0.140994516741698	0.565950983266652	0.571427102130878	0.853325784981107
PHF23	416.987053257499	-0.140127600376232	0.132483847207317	-1.05769573672596	0.290194179527656	0.646043122138225
INPP4A	393.37930370792	-0.297998911920309	0.105157714036858	-2.83382835629024	0.00459940289492675	0.045543947584899
PSMA4	1627.09892222799	-0.114744763427962	0.0552371671768635	-2.07731079076814	0.0377728837720813	0.20198132364286
LSG1	58.239726559351	0.848591401771751	0.36206102959042	2.34378000507736	0.0190894274161343	0.127804137552884
PARP3	78.4091287543786	0.224265034118723	0.217228692241284	1.03239140191308	0.301888798172487	0.657153960373423
TNC	1821.57425241278	0.0773924132199819	0.143958295953169	0.537603010007555	0.590851151739327	0.862051480593122
THAP3	118.929815559401	-0.15477496264027	0.181777454529601	-0.851453020072223	0.394517749950768	0.740199733926701
TDP1	498.48860655996	-0.313594459111211	0.104824841275584	-2.99160442596592	0.00277515605827135	0.0312184659209909
AIFM2	65.5329139882816	-0.362605320329583	0.59696559124436	-0.607414105013559	0.543576130145356	0.837667529869199
SPATA7	27.4688310880117	0.0619243038004886	0.77440629703166	0.079963585055865	0.936266218108766	0.98571428531566
MED17	397.801899821596	0.252399637013874	0.0858368913182431	2.94045640676914	0.00327729113625049	0.0352798564565972
RETSAT	39.099025664149	-0.459142210674699	0.750904262090542	-0.61145239660304	0.540900123821914	0.835936554997504
CAPG	619.767126382816	-0.202566424228016	0.293616522205195	-0.689901313136771	0.490256250009403	0.807592659899211
AP2S1	1713.92040101649	-0.142211451925352	0.0805531165460228	-1.76543699391322	0.0774903506040765	0.317488256739049
BARX2	179.767445309233	-0.407189790948572	0.117276610931113	-3.47204602619145	0.000516507774821081	0.00831499258708179
DCUN1D1	831.019987438976	0.237337262040321	0.134473259584202	1.7649402027896	0.0775738160678321	0.317496839645884
JADE2	735.292468103776	0.39190546506551	0.105962981011593	3.69851302147336	0.000216866226316236	0.00412939723048388
TRIT1	355.721122584377	0.024987474386735	0.0963390820342317	0.259370069333403	0.795349720921663	0.94493914623646
ADRB1	18.974370550712	0.295980575057149	0.330117653567851	0.896591175474093	0.36993710861158	0.720514668150142
CUL7	335.569674303016	0.166067877551213	0.0829830112184943	2.00122742128453	0.045367887155184	0.227053132842125
CTNNA1	899.753548310948	0.256489240165321	0.283549982333517	0.904564472388625	0.365696164080629	0.716885930508614
PHKA2	383.017034174775	-0.195856509442379	0.0796742727863586	-2.45821521292771	0.0139629471081346	0.102668728736284
CNTLN	145.289003603341	-0.0441204137488866	0.150198081089407	-0.293748185255598	0.768950331231554	0.934579875238534
GEMIN8	40.7749790981673	-0.256984332715139	0.23793366230759	-1.08006715074608	0.28011227856473	0.636181357568446
OFD1	63.5344404759267	-0.388236128651025	0.809028380176589	-0.479879492690088	0.631313084047742	0.881213834999504
WDR37	350.148717195547	0.421057648286249	0.116897952505613	3.60192492050731	0.000315869600043995	0.00561223160613286
YTHDC2	36.3253967346084	-0.411509037411208	0.554428130565968	-0.742222507705613	0.457952533755532	0.788869272236142
CTPS2	106.383806959194	-0.179038162634261	0.558564245164535	-0.320532802062047	0.748564468510186	0.926579578830912
ATP6V1H	561.094293672154	-0.0489798116098113	0.142081798548792	-0.344729670584732	0.730297610018744	0.918786120588244
POLR2B	729.693714614418	0.023980289839762	0.155454504152578	0.154259215392212	0.877405353742235	0.970379086448553
FAM214A	117.718603012922	-0.0815607002596052	0.242278556050008	-0.336640194614543	0.736388152039292	0.922052278712932
ARAP2	16.1060931253971	-0.111965793784491	0.699494749460775	-0.160066667935396	0.8728285577163	0.969556029873046
TPR	231.303954269173	0.300092048598443	0.298015930663055	1.00696646629181	0.313950889215264	0.66829273398279
KIAA0556	22.8770996635495	0.202523198186904	0.578637794010328	0.349999948643675	0.726338736190693	0.917205939609008
DTNBP1	182.431886007708	0.131938450591366	0.172140829531096	0.766456458649353	0.443404750114842	0.778972224602367
C12orf4	205.560866035485	0.323250449465768	0.211016418718371	1.53187345055452	0.125553666239424	0.415520752489079
SCML1	239.624792101401	-0.126682325385078	0.107975032918441	-1.17325572367056	0.240693271985096	0.587996903683236
WWC3	479.701240040034	-0.226985889281534	0.117462119742204	-1.93241778523751	0.0533079606016191	0.250580711983582
MAP4	4003.81544221049	0.105697563224853	0.0524711065040472	2.01439554579815	0.0439680216404389	0.22288178908858
GOPC	920.354577829713	-0.10701380854965	0.0793975418620902	-1.34782269123051	0.177715417817132	0.503661326835697
USP28	416.907986608946	0.000118763828076482	0.0849033644150942	0.00139881180085919	0.998883910024596	0.999888040328921
HDAC9	461.208796072012	0.0459212849862461	0.0954399986339322	0.48115345393477	0.630407439434236	0.881210241282562
TSPAN17	393.407154815489	0.224731695081072	0.129975136350936	1.72903604020304	0.0838026450020232	0.332363980271182
NOP16	580.509272478559	0.113989710423444	0.0876515616164226	1.30048693167933	0.193434132395536	0.52725440141164
CC2D2A	125.948710378746	0.818835404735952	0.379911097219185	2.15533426301453	0.0311356864427722	0.179401664020854
RRM2B	359.964322237094	-0.115351446627271	0.111858141368252	-1.03122978100914	0.30243307813007	0.657530479871495
ZNF800	82.0585113775501	0.190226046761434	0.309597701842327	0.614429776543732	0.538931364165938	0.834767089751834
RSF1	928.122252220183	0.131764469042185	0.0979751272048902	1.34487673352679	0.178665044941556	0.505048236738474
VPS13D	351.147827886607	0.117373342864871	0.787637126116294	0.149019566210164	0.881538193748206	0.971511597196835
CELF2	49.1107590309951	1.9362018780566	0.462630008805303	4.18520597714068	2.84907633544272e-05	0.000747442865779727
FAM120A	62.5998719426733	-0.590444979044337	0.287651114992014	-2.05264276156457	0.0401072370917716	0.211169174479719
R3HDM1	962.044835259889	0.0567948585431077	0.0579147718625905	0.980662734506839	0.326759086559168	0.681964547783403
COL9A2	14.3685282459677	1.68966462586002	0.808575847242826	2.08967981373872	0.0366465715147039	0.197951104394372
ERCC8	143.705367528924	0.334305643714348	0.229150172072593	1.45889326938163	0.144594485924939	0.448378060516033
ADAMTS6	75.7241963032987	0.57948123382638	0.539025216135764	1.07505403546914	0.282350536674511	0.638972194284703
H6PD	321.855850914365	-0.12297887897904	0.103821475643643	-1.1845225490837	0.236206275630003	0.5822950530322
VAMP3	88.3551658960499	-0.112234131932469	0.2088032963065	-0.53751130330683	0.590914479275653	0.862051480593122
PER3	183.318215599077	-0.650604414552919	0.226388829025558	-2.87383621070573	0.00405519204591576	0.0414691198150673
EPN3	282.494231209407	0.300292942075438	0.0992703400740947	3.02500164551972	0.00248631774604958	0.0289027637327973
LTBP1	382.319103366579	-2.75779860408252	0.125178586770501	-22.0309133952646	1.45607527168105e-107	2.5784666269352e-104
RCN1	1165.49990900704	-0.202958579399216	0.0674467711052512	-3.00916672619505	0.0026196531345774	0.0299610490364745
RFC2	896.528928390647	0.00183898133689715	0.119184892303603	0.0154296513706843	0.987689407866974	0.998733162598845
ARID1B	789.009379406634	0.0868882884950379	0.107813908188691	0.805909830696148	0.420294842461345	0.762834421105533
CLPTM1L	826.673574816411	0.132463781689288	0.226620622401401	0.584517773738448	0.558872010789116	0.845630178671939
NEDD4L	1981.50099820952	0.215387921682717	0.0854415185905952	2.5208812441031	0.0117061351777535	0.0907866323092196
PPP1R3F	22.1938915553084	-0.798916627995684	0.36788863142561	-2.17162630141571	0.0298838615085751	0.174267853199018
HEXB	56.064743603909	0.153291319405868	0.345210567986373	0.444051641582186	0.657005247972337	0.891757889589432
PTCD2	125.142072101686	0.197117540527217	0.192488998584249	1.02404574794929	0.305813667328043	0.662035496202212
JKAMP	629.803092799503	0.107068906127828	0.0815530532213945	1.31287428120152	0.189225314519937	0.522185322391844
DKK3	1108.34989676614	0.523409992401744	0.116601817654994	4.48886649392061	7.16031523831941e-06	0.000213990736154701
ARHGEF5	184.152602981245	-0.482275568320446	0.211853696110778	-2.27645576723035	0.0228187451491321	0.144229129809357
NFE2L3	345.493166343754	-0.527262851587601	0.139744166230158	-3.77305805180592	0.000161258747227655	0.0032511844199124
MCUR1	911.934938461975	0.167284902974688	0.0577392528219886	2.89724744950252	0.00376452698872521	0.039427977986872
LIMA1	4349.7517351088	0.2090264412619	0.110294589527143	1.89516495920645	0.0580705508591725	0.264806696514467
LETMD1	311.665450064877	-0.374478921620312	0.169068729759457	-2.21495082001918	0.0267634403384297	0.161752874627882
SLC4A8	16.3470159101672	-0.989767868854234	0.491581264074891	-2.01343692525972	0.0440686842851231	0.223072782529506
MAPK9	792.361728607109	0.365414697922526	0.0955379569248801	3.82481172598075	0.000130872060466893	0.00274572696006435
BCAR1	925.448465190305	0.0139231237193027	0.26752835338811	0.0520435443308101	0.958493997046737	0.991144800225205
FAM160A2	357.008326306936	-0.000154377034322583	0.107210715659116	-0.00143994033967123	0.998851094231528	0.999888040328921
HERPUD1	349.815125609718	-0.0163593942318561	0.116434545464135	-0.140502925198392	0.888262641443409	0.973135412448313
HOMER3	403.532393675295	0.412710692796171	0.158429529527686	2.60501116191252	0.00918712669576034	0.0755520287480291
RAD51	148.935084561593	-0.0262384677418186	0.222181358231889	-0.118094821053501	0.905992526938701	0.978468245448638
POLQ	25.6620295800381	-2.49965711838535	1.08510906437204	-2.30359988729052	0.0212451141888742	0.137975414170228
PIK3CB	1119.28886424041	0.252431278608285	0.0736717236934894	3.42643372453892	0.000611562985444188	0.00965506199159658
CYBA	99.0939960847194	-0.0964720652322526	0.231424865447674	-0.416861278262536	0.67677987770636	0.900311280910238
THOC3	829.953190396306	-0.0620117861000062	0.08947484492267	-0.693063912584603	0.488269443406876	0.806738763119505
HEBP2	385.367386379739	0.322640157351645	0.120841036221441	2.66995523573968	0.00758613598711516	0.0662306449162683
MPHOSPH9	359.376512589451	-0.100784958284755	0.129483638627972	-0.778360566266814	0.436356479181914	0.776148675145923
PLEKHA5	877.686651840808	0.127329147465365	0.0581057899126407	2.19133321579138	0.0284276880747948	0.168363537232272
PRSS8	14.4104157526558	1.09861296392901	0.908372523781193	1.20942998072632	0.226497696296416	0.571015693101077
SIKE1	1051.73626477552	-0.0529451521525004	0.0861644041098715	-0.614466643151016	0.538907009059545	0.834767089751834
RRP12	997.989125749613	-0.127639512242719	0.114612221679453	-1.11366406106062	0.265423332723502	0.620385595826515
MSMO1	229.620410387931	0.662714968767992	0.38990781848212	1.69967088977053	0.0891928478636129	0.344233203251321
TTC17	414.304585258984	-0.0270267159600014	0.0856402300413288	-0.315584345662765	0.7523180212602	0.928333533057691
FOXN3	114.51150615642	0.888257447072053	0.212349245342438	4.18300260798966	2.87684090432105e-05	0.000751018049346711
AKR7A2	405.285279720668	-0.145271978806177	0.101376820417075	-1.43299008795613	0.151860669998872	0.460216662503712
MRTO4	81.1673623672352	-0.117735254073294	0.208878757297516	-0.56365355480164	0.572989931903418	0.854390977445421
USE1	15.7223837955254	1.35587011474563	0.764783490923242	1.77288099290537	0.0762484288315057	0.314129335531116
LAMA3	11650.0124837944	0.702018609500781	0.124970311370543	5.61748307899514	1.93759142364751e-08	9.66521543486143e-07
AP5M1	245.791280577962	0.0284623589731112	0.104252126806684	0.273014660179445	0.784841946331752	0.940765532465576
ANAPC4	580.050611621865	0.192765347665094	0.110838897395268	1.73914891067226	0.0820085732475352	0.328112492897106
TRAPPC3	588.647994275568	-0.053083692573448	0.279846496288346	-0.189688608853448	0.84955314756613	0.962988968498807
THRAP3	263.986520104443	0.0431108949498511	0.361967345869396	0.119101613562142	0.905194852406706	0.978468245448638
PHPT1	353.687998122794	0.408031861292302	0.0952700449075149	4.28289775331171	1.84474955983431e-05	0.000506471939876991
ARID4B	496.151403824066	0.129107578986108	0.206293096042276	0.625845369830747	0.531416369947945	0.831805970933547
OPN3	310.92480260366	-0.184228086004122	0.14291358102399	-1.28908732594978	0.197367729202442	0.532400428753432
SDCCAG8	131.647043406005	-0.352093323193869	0.235941986413567	-1.49228769557237	0.135623740992728	0.434111153744522
KIF1B	1497.61937436654	0.0749938742850321	0.055964781933125	1.34001905653176	0.180239149536861	0.507079791921805
TBC1D22A	275.487579926026	0.248572443453397	0.204574237184954	1.2150720778622	0.224338602013815	0.569457934815001
SYNE2	1470.38070057201	0.138727932497956	0.135835966438306	1.02129013497293	0.307116998877243	0.663100612288297
PLEKHH1	180.212282553569	-0.771506314874971	0.136318890694869	-5.65957007823576	1.51752673387827e-08	7.82704929488187e-07
ATP9A	862.549671710322	-0.0889749589738675	0.0986015854302332	-0.902368441497555	0.366861179568854	0.718286402434907
FAM168A	559.20926647074	0.279374208474023	0.0966347684718521	2.89103200527044	0.00383979013714359	0.0398027026411226
RELT	138.051771466653	-0.77757683829608	0.313260781787664	-2.48220295518237	0.0130572882110751	0.0972887007311869
NOP58	187.370749533282	0.174939809296412	0.192408148159851	0.909212062843999	0.363238197963683	0.715535783630395
SZRD1	1839.87875928704	-0.0809711730521877	0.121126482826745	-0.668484473110691	0.503824389889733	0.813746495848713
CUL1	806.789360127951	-0.351550470125994	0.194044290790724	-1.811702208261	0.0700322222447387	0.296130068666007
FAM114A2	166.446744512336	1.29066766249177	0.185966303666243	6.94033078599098	3.91182885993184e-12	2.99015695228603e-10
TAB2	1370.65687869748	0.31090196837739	0.0590417832986571	5.26579569598571	1.39583448454862e-07	6.12840553649961e-06
EIF2AK2	172.835121947262	-0.337020285773542	0.201527560083259	-1.67232851742116	0.094459559240369	0.35490245488694
USP36	974.925207146669	-0.0192492494547662	0.134001667503264	-0.143649327754055	0.885777386655308	0.972853497334365
KMT2C	855.860064428254	-0.243854977234922	0.310831363927323	-0.784525004664389	0.432732115798234	0.774937679184477
MCOLN3	132.008614681869	-0.230426523692836	0.159832902659454	-1.44167139468018	0.149395097020265	0.45521161624328
PUM2	2170.78591826619	-0.0799613646125522	0.0739425613455015	-1.08139836053187	0.279519950623468	0.635952778452751
MRPL43	506.783925438394	0.0724304002625437	0.10261869518707	0.705820709671917	0.480299641440858	0.801883213839864
ZFR	149.710351718191	-0.535002432825114	0.323488182995142	-1.65385464121621	0.0981570506570279	0.363751897929631
NPFFR2	31.9802412405593	1.12208107989495	0.280817094635756	3.99577198585572	6.44837760536323e-05	0.00150580246279086
PHF21B	9.39693965343666	-1.40166068847035	1.00544538026907	-1.39406945019256	0.163296633402724	0.48088323999555
TRAF1	26.7695601536803	0.576234043916864	1.42191286901728	0.405252710255807	0.685291763382705	0.903377789819013
RC3H2	126.78322756506	-0.287264110923021	0.483549469788384	-0.594073882551741	0.552462698400506	0.841759283192149
TRAF3IP2	442.194278529442	0.382105500340474	0.120305669347579	3.17612214297667	0.00149258092538506	0.0193398443075808
DCBLD2	322.552365519872	0.106643138757617	0.529368426038013	0.20145353125001	0.840343961189757	0.958593730235373
SOAT1	672.381896152048	-0.268235182109787	0.202927006400612	-1.32183087341389	0.186224475207896	0.517560828952105
PKP2	1579.02485950233	0.160035445455991	0.0885156690758788	1.8079900104331	0.0706080553499501	0.298175909417019
GDI2	141.927534582207	0.118228919811988	0.328912640762582	0.359453864521213	0.719255585389982	0.914994422312643
ATG5	340.530044396757	0.0069270759992803	0.279109884268631	0.0248184546291929	0.980199770926539	0.997361827029989
TMCC3	153.119449203025	0.510280179386831	0.704036921494335	0.72479178833938	0.468579774236072	0.795915306805002
MTA3	427.741697429058	-0.141221636804892	0.108174269461499	-1.30550118348759	0.191722244419827	0.525631083536172
USP13	57.1284321126355	0.350103727955021	1.21963237408395	0.287056768411857	0.774068853494212	0.936605970343057
ATP11B	244.220851903779	-0.0648241165314618	0.265819270166091	-0.243865376994519	0.807335084882042	0.949123462879731
LAMC2	49273.7750697881	0.429471792533352	0.250328861726296	1.71563034949972	0.0862297200562195	0.337455165965868
SEC61A1	622.293784917794	0.204837012646599	0.243685770649002	0.840578471615565	0.400584123453358	0.746401292405232
PPP1R12A	928.296104356922	-0.0905329443525332	0.688423534048256	-0.13150762557485	0.895373754628232	0.976147051243066
RASGRF1	40.2429333712407	-0.458975259846144	0.266258018493389	-1.72379882657896	0.0847441665346428	0.333978772043984
CROCC	43.0486127932502	0.297586960582081	0.227949268958947	1.30549644638551	0.191723856411763	0.525631083536172
POLR3E	548.845378044961	-0.105280253535707	0.150661865512113	-0.698785012238167	0.484686396429532	0.805158374306407
ATP2B4	1233.23985017382	0.848418088366383	0.138487005876856	6.12633714617822	8.99251562262101e-10	5.42872036876979e-08
ZC3H11A	2552.61295347792	0.0421024955988345	0.0844874980254125	0.498328114606622	0.618252794841636	0.876559373524471
RIOK2	108.001577796936	0.494172196516612	0.391213268033601	1.26317851897131	0.206525030858319	0.546532615907756
YIPF1	82.5772836530767	0.422328299698552	0.240807655811948	1.75379930623284	0.0794649019963071	0.322257474698764
NDC1	24.5719213027275	-0.180205464477362	0.648819249982558	-0.277743708254967	0.781209105762026	0.939252019115316
FLYWCH1	271.768641202459	-0.225517406792343	0.181553766760537	-1.24215217792641	0.2141804201412	0.557559118549868
UNKL	142.025973254171	-0.221036057162258	0.153193562254237	-1.44285473821302	0.149061395631645	0.454847021420514
PARP12	266.477386310079	-0.0781054133923118	0.184443470688808	-0.42346532029909	0.671955795775627	0.898054129574344
ALDH18A1	247.855140214246	0.269437801752541	0.43201184016404	0.623681521437542	0.532836760892587	0.832557438894667
TARBP1	101.775820309315	-0.683212759873869	0.203571849603627	-3.35612591428601	0.000790425730149832	0.0118619680548615
GATB	118.409716740244	-0.377101779855889	0.430994245586781	-0.874957806785749	0.381596863878478	0.731985318416471
MXD1	43.8558914211693	-0.619685038754529	1.30191235364948	-0.475980611918649	0.63408819053837	0.881359625776392
CDK17	106.074066521664	-0.0050036496667156	0.216108319103799	-0.0231534338310794	0.981527883058043	0.997504177301647
DNAJC25	83.6787256039979	-0.111615843925151	0.307645736818196	-0.362806405443904	0.716749506602197	0.914329085622102
CTDP1	306.235453241708	-0.0237769050252492	0.149087762743671	-0.159482606671945	0.873288660794138	0.96970712717812
YBX3	1702.324123817	0.208069147484615	0.118123062703806	1.76146082502406	0.0781604379379924	0.318792573163597
WNK1	2143.41141532713	0.317038992539317	0.0911283923170283	3.47903638458105	0.000503220258448536	0.00813807495588385
CCAR1	807.584791260726	-0.18237036400384	0.158989872963699	-1.14705647978899	0.251358278915042	0.602047275354447
OGFR	1033.94171252689	-0.011354253482469	0.0880088782773246	-0.129012591737513	0.897347685331347	0.976621981984099
GNA15	520.557117591726	2.57804160536803	0.120057454691921	21.4733988154549	2.76070980879608e-102	4.1903631026369e-99
PIGV	114.172448203048	0.0901755723428082	0.211094684793047	0.427180686388264	0.669247727507616	0.897150484505259
PTPRU	133.479319281448	-1.5847969813914	0.994021468797253	-1.59432872542378	0.110862427070687	0.389392822355721
SNRNP40	21.6121998830349	-0.327265038036227	0.551059565013733	-0.593883236611765	0.552590211789669	0.841759283192149
QSER1	27.1250193911117	-0.00519479111730932	0.672003516776834	-0.0077303034695791	0.993832171640458	0.998733162598845
MPC1	22.2806427166627	0.442642507806532	0.454445144861082	0.97402846704819	0.330042404930607	0.684962469329887
ACAA1	94.5682865231263	-0.382184558393107	0.382543581016927	-0.999061485693039	0.317764906966554	0.673230735098631
BCAT1	98.357997283614	-0.665924221997348	0.492933843707557	-1.35094035538047	0.176714539648158	0.501493585406431
HDAC7	763.74510045867	0.254037248141965	0.0990828287918987	2.56388772140845	0.0103507022048026	0.0829383189487384
SPAG4	22.7443698989686	-0.437184756965663	0.340575209096346	-1.28366582560619	0.199258906786105	0.53527370430392
NCKAP1	4096.91605513061	0.144263367654676	0.104603452012147	1.37914538076548	0.167849934359932	0.488202998240975
MRPS35	25.8338335154653	-0.408274907369558	0.527491285985002	-0.773993653008263	0.438934544626716	0.777345746093701
SFSWAP	771.451708349926	-0.11709438236452	0.0588086212812545	-1.99110912334625	0.0464688916668478	0.230823737241822
MON2	589.632177614796	0.0607747330462559	0.121034891686593	0.502125727543309	0.615579083814195	0.875394193477267
CDH3	4025.04253661213	0.286596735399556	0.0873747421254374	3.28008676681541	0.00103775165747529	0.0146623821285571
GPBP1	939.150485508258	0.205257102883548	0.0632876728293425	3.24323985552496	0.00118178676899962	0.0161810366245115
DGAT2	19.156383866759	0.640249714634944	1.26934576623569	0.504393469191328	0.613984906451306	0.874710328646436
ZNF112	81.0862676017136	0.494763285597851	0.207540728531816	2.38393345295598	0.0171286994795528	0.118801004697452
CS	319.56545900364	0.0138160218966518	0.272298101866701	0.0507385905444732	0.959533825429602	0.991144800225205
MRPS24	114.19669847898	-0.314352915300774	0.311571654563202	-1.00892655251798	0.31300985988232	0.667415163806873
ELMO2	443.570135300579	1.50155052287201	0.505039529578677	2.97313464576655	0.00294775109167314	0.0327956600513372
WAPL	737.50228333035	0.281122378851412	0.101451483013937	2.77100314849802	0.00558838864476801	0.0531096863601611
VMP1	787.21605547492	0.110007120137333	0.0921862139003082	1.19331422219266	0.232746334580601	0.578253318721879
APPBP2	42.5826464482874	0.48745512537376	0.315974561637927	1.54270370009194	0.122902683728735	0.410900256330335
POLD1	91.9779588925796	0.0984692695243071	0.287108406792861	0.34296895247428	0.731621817432382	0.919116936159148
EIF4B	7561.00016042088	-0.0444567837542143	0.0238700500152715	-1.86245038136794	0.0625396332618236	0.275604978600944
GLTSCR1	198.430540960173	0.193932602602091	0.131292498302674	1.47710345304733	0.139647908088266	0.440153967201965
SPHK2	166.898770030852	-0.0705244157744091	0.122387306286037	-0.576239627413511	0.564453223616271	0.849090425539003
RPL18	3246.56463773007	0.0748534313554486	0.0568233133677759	1.31730141941877	0.187737609629036	0.519865971426688
ISOC2	68.0492675674527	0.348876971679412	0.22210742805807	1.57075778477881	0.116238921241206	0.398142662213997
U2AF2	3410.53236910707	0.0724656030769135	0.0478214463774008	1.51533691609878	0.129687104081793	0.42306585227788
EPN1	1995.26908728699	-0.00921091760993867	0.0941937467298126	-0.0977869331003413	0.922101483527053	0.98197717130677
MED29	533.631681558412	0.0326136712272263	0.122548258050708	0.266129211022579	0.790139698801746	0.943435272642152
AHRR	65.8910124057414	-0.605645330708166	0.215294199045456	-2.81310566375406	0.00490655253273903	0.0478276336333506
MTMR1	284.208475972558	0.369746082021226	0.109115294926947	3.38858161240158	0.000702551182899553	0.0107714376887558
GPC1	164.475581761735	0.703688724892479	0.379051766987068	1.85644491380642	0.0633901679161589	0.277625941512443
ADCK1	61.694120108164	0.228605279792357	0.213613728585696	1.07018065414577	0.284538000550293	0.641871816527997
HAGH	153.321391266988	-0.213739148691834	0.126570036375543	-1.68870259354002	0.0912764383792656	0.348872030763682
RNF4	321.917743067982	0.84917483095994	0.530555225427235	1.60053994431236	0.109478852982972	0.385936567002015
CASP8	443.497082853393	-0.0902575914548553	0.127572210648275	-0.707501978653495	0.479254583515142	0.801397536960715
LIMCH1	60.5309632042121	0.786303777831137	0.255915003468357	3.07251926293709	0.00212260133182186	0.0254544459939134
ASUN	35.3791773763045	0.374230242850485	0.514654156482942	0.727148975941262	0.467134699191361	0.794694341996966
TM7SF3	406.22333237225	-0.132960556603499	0.128489555626873	-1.0347966101588	0.300763906356311	0.655376641721864
SPA17	178.342071898318	0.0181716037381696	0.164104117329386	0.110732162202219	0.911828741056738	0.979950307278847
ST3GAL6	27.8375275492444	-0.0595001564645432	0.346501102928429	-0.171717076689459	0.863659959975613	0.967283608277739
ATP2C2	58.2635880861502	0.0385661328303892	0.241616021943861	0.15961744804883	0.873182433652985	0.96970712717812
CDON	23.9581585748355	-0.191275700901669	0.350229228781126	-0.546144311162577	0.58496674265957	0.860341255359069
TAF2	91.044628086721	0.152966141662718	0.281931965242129	0.542564024378532	0.587430014409655	0.860770087312451
HIPK2	74.2479809564418	0.180524557919561	0.311038840601587	0.580392331614934	0.561650075199934	0.847660802414673
TNPO3	1831.6080056916	-0.0916287390222987	0.0448827569862586	-2.04151315950471	0.0411998472088806	0.214861983723646
RFXANK	328.311712845696	-0.0452085071913895	0.0936524189853658	-0.482726529449857	0.629289923707696	0.880574929460592
TMEM161A	253.079957360502	-0.281281985010386	0.121076650992149	-2.32317282238527	0.0201698701530777	0.132496427906423
LPAR2	18.7046957453945	0.330585233010153	0.364842909583077	0.906102939996636	0.364881369355868	0.716213661445797
CTSA	414.881488086984	-0.0151607108302296	0.278952651758033	-0.0543486886920873	0.956657358879802	0.990906806088163
SUGP2	423.727431711012	-0.245808414696807	0.103162975641142	-2.3827193154244	0.0171852919452352	0.119031112723679
SNX24	53.6418169292107	-0.189911208921261	0.248139501503992	-0.765340495044902	0.444068816364045	0.779744037988428
EYA2	14.3052183729252	-0.903596873622891	1.44692832531619	-0.62449318173755	0.532303746715606	0.832524995934856
CNN2	344.348090431419	-0.353708666764395	0.238059873274083	-1.48579708919345	0.137332800323213	0.437136310195966
ABCA7	208.939715265847	0.2365391712065	0.174706040327979	1.35392669172996	0.175759766900564	0.499782561186742
DDX20	54.2927447947033	-0.116810254860932	0.439002957792922	-0.26608079236685	0.79017698741106	0.943435272642152
BTBD1	957.388868282043	0.00217934983322337	0.0504417813258775	0.0432052512012562	0.96553791914603	0.992914298614845
SBNO2	40.8055693106768	-0.0308004988999761	0.427141994218308	-0.0721083370796698	0.94251569146954	0.987977610515989
PMS1	311.291561572432	-0.144146092187081	0.0923260225331724	-1.56127263183346	0.11845943813496	0.402375808882336
HMG20B	138.703765286948	0.0298949050529114	0.170438508559563	0.175399945150681	0.860765383681241	0.967129583296701
CALCRL	16.6558588104219	-1.20719690065854	0.578058434250505	-2.08836482461112	0.0367649379789684	0.198388758774271
TAF11	299.341913541322	0.095395171407602	0.124322154069777	0.767322382091774	0.44288986415243	0.778868238023223
AP3D1	175.664542267771	0.419822934006093	0.317171066642373	1.32364827110622	0.185619885729259	0.516420865638485
ZNF76	117.429376744947	0.28785870626334	0.371295807888537	0.775281325960338	0.438173441430379	0.776916207453342
SLC9A3R2	394.401335145119	0.322001109603389	0.111350293011106	2.89178502270555	0.00383059958876695	0.039746211553368
NTHL1	196.985574853528	-0.219260913397473	0.163928585200167	-1.33753922862045	0.181046686234639	0.508728039140647
UHRF1BP1	11.1858780468085	-1.89284132918332	1.92876972125087	-0.981372378635098	0.326409142069839	0.681964547783403
IPO5	5174.91355672713	-0.0525905943289219	0.0822111215460634	-0.639701701423147	0.522366549117365	0.828009038396539
OAT	2104.30720292131	-0.229636710951777	0.077101103922517	-2.97838421590632	0.00289772488277896	0.0322728793286441
WDR3	181.725443328533	0.220639738805168	0.146509708577211	1.5059735013321	0.132073976268836	0.427700700352448
PKN2	42.4627689191151	-0.523321621987671	0.682787470523154	-0.766448777372409	0.443409319001893	0.778972224602367
WDR18	657.823509064175	-0.278007299361494	0.121812747930056	-2.28225127571314	0.0224745093869007	0.143243974386802
MCM10	821.498567958325	-0.0497137669518162	0.130129937373757	-0.382031744232914	0.702437818735722	0.909805935936723
DGKA	953.846133834052	0.148303873254716	0.0973114027840785	1.52401331202452	0.127505385830781	0.419295798344798
ERBB3	135.077464049279	1.09633098248483	0.191645462186769	5.72062061879868	1.0613564887949e-08	5.66679029821398e-07
KARS	2939.36789696671	-0.0969260282726389	0.0727461611527533	-1.33238684676587	0.182733102054675	0.511200423731155
ADAT1	312.264896215699	-0.0615543747191158	0.116779513873545	-0.527099083369793	0.598124783253209	0.866692135618486
PDIA5	49.2348803929852	0.645964402834779	0.730929100508219	0.883757949143955	0.376826890731121	0.727431997459694
TBC1D22B	388.735559169361	0.028868744275991	0.09290186262295	0.310744515351185	0.755994853022957	0.930170495258849
NDUFB4	39.5433526237543	0.254629029962119	0.257805560842214	0.987678578888222	0.323310088688851	0.678750031805546
SPEN	122.531554786376	0.119530846503373	0.23369327807155	0.511486027710118	0.609010769708325	0.87285004954255
MYLK	104.394478796381	-1.81123297258462	0.25641628070012	-7.0636426347002	1.6219354862817e-12	1.32562034936485e-10
ZC3H15	46.6679523027067	-1.10059294689636	0.626397980000216	-1.75701867189287	0.0789146266371661	0.320760485087945
MAP2K4	99.9596871499936	0.749792267633611	0.673880886264487	1.11264807018036	0.265859606553385	0.620385595826515
TMEM206	228.729428749086	0.0157563463548177	0.0976507871227215	0.161354012794757	0.871814584468432	0.969083818486619
SLK	1633.14224055094	-0.179067410068639	0.09548573489176	-1.87533153796873	0.0607471271806119	0.270964830518052
CYB5R4	132.910479387456	0.250339493050399	0.206171280280097	1.21423067611695	0.224659649461062	0.569555899671626
COL17A1	766.4108880812	0.0146435720509849	0.180287867780971	0.0812232804748413	0.935264385539926	0.985055747646035
GSTO2	603.782835357473	-0.584508398302272	0.142069924758902	-4.11423036433787	3.88473342431586e-05	0.000971576110280981
SEC61A2	72.2713852062714	-2.36836027103709	0.734545277063073	-3.22425362328444	0.00126301485504499	0.0170298640036206
ASB1	293.762076307502	-0.116705685582983	0.158960992540603	-0.734178138408218	0.462840175578658	0.791004803848036
FAM107B	976.189796136253	-0.156816570868527	0.0677641366954116	-2.3141528619097	0.0206593386126371	0.134997215719108
TBC1D1	831.918880496595	-0.0806129817403329	0.10946139818058	-0.736451233770508	0.461456134963408	0.790084420420835
CDK13	75.5245300308121	-0.0627407293467077	1.91299560205731	-0.0327971111272989	0.973836381961454	0.995192032157396
MTHFD2	1605.27070697456	-0.304938620784746	0.0659259007331066	-4.62547522891276	3.73740473764405e-06	0.000121066845541061
SLC9A7	22.3332740752337	-0.918017287647064	0.432808020592325	-2.1210727250172	0.0339156828260459	0.188667083783632
YBX1	11327.9021627843	0.0337383443939883	0.0730636356194709	0.461766569757136	0.644248726758005	0.885644031802795
PPP2R5A	140.226057900113	0.150861302854326	0.223612783280238	0.674654197498461	0.499895490796281	0.811146852429823
ELAVL1	690.911894808381	-0.0402551792181349	0.0932337776530734	-0.431766042645253	0.665911462064205	0.895382091170865
SMARCD1	1922.25465616327	-0.0408313391485657	0.0757991970547036	-0.538677726613622	0.590109245132298	0.862051480593122
KDM4A	63.4301189926106	-0.215748942002471	0.280723676677819	-0.76854558388419	0.442163120038218	0.778766168165765
NFYC	505.594559369143	0.129559246926499	0.0900539144117772	1.43868534502655	0.150239693339662	0.457260596314497
ASPM	144.614002167388	-0.0577591423365053	0.780517961323179	-0.0740010418704378	0.941009556242855	0.987758980014544
ELOVL1	1064.1883581379	-0.0337839578698886	0.11836374057225	-0.285424892002856	0.775318639277106	0.937280753478126
ZBTB11	662.63895574812	0.275103040418809	0.115480857938862	2.38223931938966	0.0172077103594926	0.119031199589589
ATXN3	168.420713346944	0.032336738708467	0.302680673239137	0.106834501068124	0.914920276204976	0.980384929601025
TRMT11	82.514862540873	-0.0896659953700632	0.312461830144475	-0.286966236255493	0.774138172973447	0.936605970343057
THUMPD1	174.421691147102	0.253262379540085	0.347598507427153	0.728606061673502	0.466242669506827	0.793882750562506
MSANTD3	1299.5105600143	0.42176214193626	0.0490025316943692	8.60694595468676	7.50328005473046e-18	1.02208141771168e-15
ATG2B	47.1906831239509	-0.136699089960126	0.418559590620138	-0.326594093227185	0.743974911692943	0.925287772063387
ARFGEF1	53.7536925573826	-0.726819413281869	0.528637222760761	-1.37489261442113	0.169164739324324	0.490148719749372
ZFAT	74.2427233339829	0.872307024998646	1.32846488872471	0.656627835934781	0.511420245941636	0.820340699840357
MTFR1	34.1057747993071	-1.47154689108867	0.684476783802669	-2.14988576078996	0.0315642522229948	0.181085410296609
FECH	56.3898171941962	-0.161298047175495	0.412941851807133	-0.390607167739515	0.696087626664452	0.907665332844283
MYO9A	88.0863283231803	0.555452077080365	0.346902878304442	1.60117459905565	0.109338253147232	0.385936567002015
DDX3Y	80.373939193524	-0.141058754886813	0.307413770454439	-0.458856331251171	0.646337339513282	0.886908721726543
PFKP	157.370044951842	0.0797644227835566	0.232384157233146	0.343243806863867	0.7314150511436	0.919116936159148
IDI1	2296.61042914472	0.157578952875162	0.0570176210347073	2.76368866353161	0.00571520420019095	0.0540457654512944
SP100	840.423111914078	0.000405221565434832	0.0626599139034638	0.00646699843953077	0.994840117756546	0.998733162598845
KLF6	232.25698205196	-0.431774644057563	0.475306244325545	-0.908413573800713	0.363659756868991	0.715535783630395
NEO1	103.745657467169	-0.0788248860186718	0.374253870747636	-0.21061875956341	0.83318477265295	0.956922817603409
TRAM1	16.6808559759379	1.22851850409829	0.812615863422481	1.51180718885324	0.130582920066671	0.424694218051558
PHKA1	462.64930523279	0.0486483250300684	0.0806144969693817	0.603468691847641	0.546196937113332	0.839147617152575
TNFRSF1A	1573.70268702468	0.171245889270503	0.0837510230059024	2.04470206003854	0.0408842404149049	0.213950819185641
CACNB1	107.7233878061	0.520596114554297	0.153589468973787	3.38953001161262	0.00070012544706765	0.0107497584900199
EVI5	665.792144887429	-0.233563025449412	0.123576346085874	-1.89003019467097	0.0587539218948879	0.266588844569131
STOML1	65.7932915780192	0.330251584647635	0.204483349016994	1.61505367666973	0.106299071344603	0.380022756741725
PKM	7975.55098252488	0.104744391879505	0.0634551054194194	1.65068501875737	0.0988029084453395	0.364472236501913
DHX29	71.4644075091244	0.165521562931893	1.65037200347778	0.100293486912705	0.920111328113088	0.981627609632937
DNTTIP2	1698.60758867591	-0.0182984649352069	0.124595245933379	-0.146863267519783	0.883239945748941	0.971874940304733
METTL22	146.537583531109	-0.201614638870589	0.128688306638749	-1.5666896560894	0.117187249768925	0.399783376197799
TP53BP1	1063.78512753639	0.00418733775022545	0.0697838301014157	0.0600044128294486	0.952152120095736	0.990659643166588
RRP15	11.0668315560169	0.739577108791551	1.87935623134525	0.393526834591736	0.693930408298725	0.907112523151323
RHOA	424.658024644971	-0.0581601803324238	0.185830512841907	-0.312974330442185	0.754300164479613	0.929519714130174
DHX8	1214.09005572378	0.0237823460397628	0.0727539201740004	0.326887485689902	0.743752986568357	0.925228366969769
PRKCZ	145.897550341635	-0.53923532793892	0.248920598130933	-2.1662945211761	0.0302886881248026	0.175723743191555
ZFY	215.773427156381	-0.105215922288383	0.229174482022891	-0.459108367387402	0.646156348257093	0.886908721726543
SYT1	19.7030891606781	0.54394122600989	1.19443057884362	0.455397940779868	0.648822976459361	0.887991427743798
NAV3	257.787215456209	0.923125800383084	0.186238046587223	4.95669825419235	7.17012002367201e-07	2.68248328350405e-05
IDH3G	152.223878747527	0.226615609116307	0.274612578380655	0.825219334280398	0.409247078628628	0.753455895350803
ROGDI	150.666025409705	0.599698932155318	0.192184048173415	3.12044073301124	0.00180580632320826	0.0222841953357581
ROCK1	1215.74749364007	0.0652006267367173	0.102501371792838	0.636095162399309	0.524714398410098	0.829428870719666
PDK3	45.8524473315404	-0.589678522719236	0.26690911664035	-2.20928580537699	0.0271547678743385	0.163334460405143
HYAL2	107.615997256725	0.286090334915085	0.237827803980195	1.20293056626343	0.229003190776001	0.573823043816913
HDAC4	200.413456333746	-0.388511273728169	0.127217986365107	-3.05390208435752	0.00225885793657871	0.0267562603970443
RASSF1	223.413137362961	-0.450534218186609	0.153161589450145	-2.94156139149536	0.00326562104628295	0.0352256077327476
IFI35	105.706260913278	-0.162899586634288	0.154972805357563	-1.05114949850999	0.293189933325154	0.648416232684299
HEATR6	424.91180216551	-0.0830665084391561	0.0834922040848153	-0.99490137252543	0.319784235275251	0.675622887214067
COASY	401.381507328947	-0.14856731023184	0.298496664811073	-0.497718493189438	0.61868247158529	0.876817561770535
PLEKHH3	134.124023398997	-0.0107863879898714	0.404598275613451	-0.0266595006454665	0.9787313154445	0.996552010215411
MEF2A	520.053848874554	0.11447432700374	0.0889327396055314	1.28720117598423	0.198024177485974	0.53322271641628
OTUD5	475.768545134545	-0.216689834730847	0.141938024361472	-1.52665105566783	0.126847804109966	0.41777988799392
TFE3	232.86042342557	-0.125357920221153	0.357323456143525	-0.35082477252991	0.725719811189825	0.917050980680845
TBC1D25	14.6042961102779	1.08190052005869	0.771636129209397	1.40208639681917	0.160889448695912	0.47747107810594
ACSL4	2632.08674769795	0.0876270054689656	0.0611812956494762	1.43225154908461	0.152071843737991	0.460462621748689
GRIPAP1	340.311158813063	0.0233494612625212	0.0879707240690435	0.265423088301461	0.790683551913651	0.943509966204239
FTSJ1	245.510220801725	-0.372522832427106	0.196321374559904	-1.89751540433229	0.0577599476611577	0.26372988564667
PRR11	2591.63962233938	0.0332320941638436	0.0789346025124506	0.421007937027387	0.67374928610946	0.898671487834335
ATP11A	1497.01523660751	-0.0778799440865923	0.103731780677413	-0.750781906740663	0.452783920080212	0.785528132346272
POLR1A	1175.00111166121	-0.133758083129817	0.0795223073633208	-1.68201964410696	0.0925650307586268	0.350500161015827
TTC7A	352.39402465485	-0.166275572101042	0.210602369729446	-0.789523747119515	0.429805955928324	0.772160581786833
IP6K2	179.001654876331	-0.134651251507831	0.197070952717448	-0.683262802818478	0.494440794288814	0.809361131364979
SRBD1	24.9208956551973	-0.516689092545971	0.545096310856974	-0.947885873110492	0.343187557452659	0.699073580892351
KIF2A	800.199777664056	0.0532720418716919	0.103565315705272	0.514381108278514	0.606985564752384	0.871853558923496
PSME4	1023.15610146133	-0.128402268439826	0.136599928172866	-0.939987818129262	0.347223809313339	0.702049570944633
IFT80	282.548687161273	1.19729734707734	0.397790215283259	3.00987128661464	0.00261358421509903	0.0299561297577424
SIRT2	140.614158409689	-0.0255584520502862	0.328101121081902	-0.0778980942399955	0.937909115382292	0.986373181685126
ERLEC1	86.834437592783	-0.994544092415921	0.784852248139144	-1.26717365564531	0.205093203400718	0.544084747513795
PPP2R5B	14.7291000191755	0.250529697449106	0.507506389880518	0.493648360778449	0.621554540450818	0.877960248908527
PITX1	37.1393863522776	0.551012876248498	0.905286358830643	0.608661415113158	0.542748887348908	0.837332209682322
MAST4	558.971155523707	1.06035636273956	0.204104026872108	5.19517610205692	2.04526139849955e-07	8.58928946998331e-06
NUP133	46.3017329125775	-0.258171089009632	0.402155537037934	-0.641968256638176	0.520893793908124	0.826990504085082
NUCKS1	13.2999057488353	-0.577019399054073	1.43115820355462	-0.403183517811593	0.686813223936025	0.904288277502939
VPS35	1282.18077024881	-0.0136834935136678	0.0938011631375266	-0.145877652856028	0.884017973289404	0.972126988842881
DNAJA2	468.158730968732	-0.17450908524766	0.144669295643863	-1.2062620784251	0.227716454479797	0.572811580189202
BCL3	39.1751919308541	-0.743100444985854	0.44981214513276	-1.65202396828687	0.0985296648748459	0.36387823750269
FUNDC1	60.3310331588927	-0.466456652674287	0.289077969183793	-1.61360152761319	0.10661388529513	0.38063593120321
HES2	44.9326827943771	0.219301642762679	0.280790160407903	0.781016124083909	0.434793011374583	0.775912982800325
ATP1B3	605.871445833854	0.297503623794054	0.125994637500221	2.36124036464275	0.0182139209114197	0.124212393892063
NEDD4	971.266899227999	0.0503409907622142	0.162410195435399	0.309962010865494	0.756589845466329	0.930170495258849
PIGB	34.5722559879828	-0.0910397644353707	0.426111128097474	-0.213652632921957	0.830817951797168	0.956075028467986
MAPK6	37.8414817917429	0.537433950003113	0.719633697152621	0.746815987257935	0.455174643857902	0.786506845176486
GNB5	474.747013589843	-0.0468008388389369	0.07824266362988	-0.598149866936076	0.54973993913564	0.840067144155929
RAB27A	96.6216588472293	-0.453456435413273	0.681754523371976	-0.665131539091908	0.505966363641203	0.815349867411183
CECR5	606.943156994362	-0.190388620836072	0.095488567978717	-1.99383680021787	0.0461698924723265	0.229660630860707
UFD1L	557.086497837809	0.117221846201306	0.128759910227406	0.910390866180923	0.362616412968169	0.715017162593208
IKBKAP	589.006116667559	0.0239508882498369	0.140999372347039	0.169865211817306	0.865116140416848	0.967318334741146
NUCB2	547.220473094632	0.329097668763192	0.0887359538508935	3.70872971418313	0.000208301633946709	0.0040167057362682
PFN2	3651.78290335627	0.190781546079357	0.0557400345265464	3.42270233055735	0.000620019346515208	0.0097451265632013
PTPN3	90.4013250380723	0.24764627492907	0.238932095697739	1.03647136315397	0.299982292564265	0.654527435671577
DAPP1	35.8754560206698	0.239178513150694	0.490659612266898	0.487463217210123	0.625930103304485	0.879554309596657
SLC44A1	285.289213432511	0.11769132610898	0.233289082874316	0.50448707097188	0.613919145378778	0.874710328646436
TMEM260	87.2652045186374	-0.269786727683237	0.562920212731531	-0.479262818391466	0.631751669818923	0.881213834999504
SMG6	43.55692033928	0.0787557326792097	0.656037513379036	0.120047605621765	0.90444543677706	0.978468245448638
EXOC5	1564.54778218082	0.156504764758425	0.1011231246564	1.5476654354798	0.121702868039621	0.408845125390917
CLTCL1	28.4454418452841	-1.78575641495058	0.92794639986515	-1.92441763361556	0.0543022558965398	0.253624175098725
FSTL3	96.1736829235185	-0.143336131868001	0.320511072677322	-0.447211170181027	0.65472259699261	0.890137887785858
DGCR2	717.539195196501	0.261178983990028	0.237978581377958	1.09748945673066	0.272427487159331	0.628398846453956
RNF126	164.634615731434	-0.0818246138696629	0.171337385310206	-0.47756427309498	0.63296036446341	0.881213834999504
MNT	45.008548415597	-0.168519057509356	0.268707391648712	-0.627147085442536	0.530562824988313	0.831307444332656
ZXDC	220.635546612902	0.0382719598519872	0.189492827370239	0.201970493464693	0.83993979160472	0.958467060110541
JMJD6	502.14397503621	0.0655372592665459	0.11776356312496	0.556515593851416	0.577858437249527	0.85714727010697
POLB	88.4172404102262	0.897682480644541	0.38904607275052	2.30739376007065	0.0210328787856007	0.136848951069815
WIPI1	73.0209197711704	-0.371764924313071	0.440418396748404	-0.844117609658907	0.398603688306098	0.744055549587543
GBA2	450.772269393355	0.10899980673835	0.0948137775996554	1.14961991282105	0.250300452959827	0.600461122758673
NDST1	68.292367078422	0.896852039174455	0.492129723178399	1.822389498001	0.0683959069452327	0.291031842728513
ASNS	562.927276500742	-0.0818177018048408	0.19424203310135	-0.421215225656903	0.673597927286102	0.898671487834335
AP3M2	128.634564108818	0.478701373572708	0.634127619540788	0.754897529805381	0.450310468053462	0.78431989037236
CNGB1	15.0299167000493	-2.06852045912595	0.576909371497014	-3.5855206403709	0.000336406393695523	0.00588849741847599
ST6GALNAC2	174.523259881996	1.5139393028111	0.159797312592904	9.47412242575054	2.69012360273095e-21	4.76376054650272e-19
PABPC1	5307.32728998282	-0.200378928835712	0.141891997262278	-1.41219330689471	0.157893050718525	0.471568561264712
CSNK2A2	1354.89556097085	-0.0163472417046063	0.0628382400446905	-0.26014798780138	0.794749622925317	0.944692211395351
PTPN21	281.581497241105	0.264747337514378	0.30890218898827	0.857058793857986	0.39141239254287	0.738296059496033
EIF2B3	347.005538497424	0.119281662493297	0.0979449754882814	1.21784360962517	0.223283408570737	0.568040135797677
TCOF1	2800.82840059374	-0.0130644488101704	0.173918467166076	-0.0751182380057146	0.940120636991553	0.987424057733813
CDC42	4464.24959580903	0.137798429219208	0.0500610367945795	2.75260837654341	0.00591225738763378	0.055443719985533
OSBPL3	470.746718459647	-0.112274546790849	0.124763106382813	-0.899901822309191	0.368172500272572	0.719396396618425
RAD18	115.890472626813	0.0963279840112295	0.225773240921781	0.42665810889698	0.66962836666525	0.897150484505259
ATP2B1	1454.66438345418	-0.595569356395693	0.104162059554683	-5.71771870623423	1.07963671110872e-08	5.73557002776506e-07
NCK2	119.644347024179	0.368944860524317	0.367534537716424	1.00383725245702	0.315457065239286	0.669676587046437
MAP4K4	6441.45076217325	0.0815378004459986	0.0781587730130084	1.04323286181102	0.296840457154343	0.651638400261343
RPL31	3988.18179867541	0.0245062636862483	0.0631269817087079	0.388205851490408	0.697863703226327	0.908120250677247
WDR1	926.802762198187	0.414466003407077	0.224128536439642	1.84923352461499	0.0644240998454839	0.279884298828279
SNX13	1191.66315550201	0.016495125530985	0.108181242411672	0.152476761805106	0.87881091751352	0.970680982602571
ARHGAP10	342.550627587672	0.0117371214344076	0.09161086890819	0.128119311325059	0.898054553763895	0.976621981984099
RPS6KA2	11.3193042613736	6.2529324806371	1.65402248514984	3.78043982882774	0.000156551552364042	0.00317492826645452
ING3	146.638524806507	0.189683140403284	0.180997221332719	1.04798923987125	0.294643564422517	0.650039009964543
LMCD1	25.685974186773	0.737366471650144	0.390260212766321	1.88942261478155	0.0588352229842971	0.266588844569131
WBSCR22	1175.71802343562	-0.153553580652823	0.0691115908874505	-2.2218209518992	0.0262954081974315	0.159924849512141
TRIP13	31.4326110806673	0.478466705133901	0.473613258480886	1.0102477001353	0.312376631208568	0.667270146077812
ATP6AP1	111.768718818165	0.220309339911081	0.209134750902419	1.05343248293477	0.292142823259294	0.648416232684299
TCF3	545.696467406094	-0.0372162980719208	0.183743746906231	-0.202544569263155	0.839491019130507	0.958467060110541
TRIB2	143.84019524529	-0.489087527323185	0.231991841961771	-2.108210026643	0.0350128263759115	0.192055384741384
DAZAP1	2398.17336451542	0.0689317237766495	0.0753383506859396	0.914961943671993	0.360211609111254	0.712443847134601
MBD3	647.43134933822	-0.109752836198389	0.0768902597226824	-1.42739583133456	0.153465831744919	0.462968331144169
HLTF	195.51890905589	0.664552770018664	0.517068513267568	1.28523155629625	0.198711379453777	0.534373173043884
FAM50A	44.7315739261409	0.422986724217953	0.319086979479475	1.32561574561259	0.184967008035254	0.515379345760195
FAM3A	233.208579907219	0.753892153003081	0.127328598099881	5.9208391850172	3.20302953108202e-09	1.82968756815841e-07
CPSF1	679.707037931803	0.255038536342463	0.210298243879263	1.21274686672556	0.225226615363169	0.570176980756177
CYBRD1	54.617842892503	-1.17699260585143	0.292630191337009	-4.02211610659113	5.76776122229453e-05	0.00136791212024284
PDCD2	1408.27237131661	0.093082139649913	0.0625055724208646	1.48918146086511	0.136439591318645	0.435467304824454
SLC6A15	208.452831666405	-0.548099520253382	0.160053842803442	-3.42446960755881	0.000616000741535184	0.00970847432118759
RDH11	247.983053772834	0.311504690108667	0.235936944272362	1.32028788907714	0.186738917547389	0.518312695648121
PRKACA	1001.63541648026	-0.0297827814674023	0.113048935548051	-0.263450348497471	0.792203488246203	0.944095400917603
ADGRL1	275.843461778737	-0.377161698279365	0.120073528001262	-3.14108950205412	0.00168320585030685	0.0212652344346139
ACTN1	12138.4284715889	0.253257428308446	0.0929287755039049	2.72528532669415	0.00642459401898474	0.0593576621319242
ZFYVE26	204.262616349505	0.32038328608817	0.216134285922641	1.48233439558424	0.138251340595287	0.438219530813456
EPN2	755.333859673323	0.0627777764294162	0.0883311600031864	0.710709294739835	0.477264398693753	0.800617864646852
PTPN18	83.1333908285413	-0.349573663854844	0.195266845126583	-1.79023563180033	0.0734160391656425	0.30710449454132
SPEG	238.797182587445	-0.0405436452071422	0.140149301941741	-0.28928895574518	0.77236026322	0.935765449869492
ALDH3A2	1091.70896675984	0.267953413750211	0.09367150524307	2.86056483297555	0.00422887076783244	0.0428646045978005
TFRC	538.230950772717	-0.167780191072271	0.279411229266304	-0.600477624012603	0.548187968974085	0.839309511306509
SREBF1	856.895158984107	0.253512783338266	0.227786970569895	1.11293803462072	0.265735043410953	0.620385595826515
AFF4	20.6953678456274	0.378723541846564	0.43036935231115	0.879996542069644	0.378861182813775	0.728975021259754
UBE2D1	152.074988558455	-0.525304070171749	0.198013628546554	-2.65286825976348	0.00798110140653674	0.0687189647037705
MPP5	906.813052429391	0.11229276393694	0.126185331117573	0.889903469305095	0.373517720921182	0.724730786118985
RHOBTB1	41.9416657593931	-0.393177703493413	1.11404349946947	-0.352928502056386	0.72414204248561	0.916364476633246
SMC1A	2608.75859993526	-0.205416900167032	0.0548911153009965	-3.7422613667189	0.00018237168753914	0.00358169903900806
HSD17B10	632.149733631693	-0.105822065396802	0.0883706025419993	-1.19748041037186	0.231119358546909	0.576306778822085
MARK2	1198.99610863409	0.040695002248473	0.0837769082759655	0.485754405192676	0.627141304861687	0.879995776492558
HMMR	124.215333503446	-0.706578255400706	0.434562066032119	-1.62595474992169	0.103959281784779	0.37590617097493
CHFR	473.140634487069	-0.0302519284685827	0.093862375819572	-0.322300902831767	0.747224749238765	0.926185599703906
P4HA2	317.542308181077	0.809738632595957	0.153560299530678	5.27309880920223	1.34139295172815e-07	5.9384583800465e-06
NFATC3	319.052913116463	0.293446233602662	0.37498229203916	0.78256024306347	0.433885395708589	0.775520590385899
TRNT1	46.3726700219287	0.133846509759444	0.3901122449083	0.343097432870651	0.731525162320358	0.919116936159148
ACADVL	680.974939362566	0.1718873029146	0.15082261310602	1.13966532852585	0.254425757074644	0.605707745668406
STK10	39.8768351283421	0.19812222105559	0.521954907215132	0.379577274429055	0.704259232817938	0.910725968612535
FBXW11	1052.28020979383	0.221296966654786	0.0519103702672566	4.26305891318933	2.01647326726344e-05	0.000550771939965913
EVC	14.286845628499	0.947415846655824	0.788868849889821	1.2009801715306	0.229758893004995	0.574739358591307
DERL2	467.386935716701	0.100063149584029	0.0738992081020323	1.35404901018522	0.175720742190748	0.499782561186742
NDE1	225.981916330927	0.368377274102848	0.137208628423654	2.68479670947095	0.007257393401858	0.0641512519922972
AP1M1	576.159220361024	-0.0805786551677206	0.0807166891542044	-0.998289895337256	0.318138806024275	0.67354137427591
PVR	1297.808429078	0.0758690653828195	0.111636806786801	0.679606194108643	0.49675384659489	0.809831512590521
XRCC1	474.966900765934	-0.0601445794844639	0.0953934825055569	-0.630489399325162	0.528374436284552	0.830961868786762
SCARB1	384.152104352937	-0.941963962207322	0.202502074878157	-4.65162622543048	3.29327594541676e-06	0.00010766479052324
MCM2	140.169635466342	0.315864687531496	0.174236759096745	1.81284758261666	0.0698553327109884	0.2960562066431
PANX2	14.0754458205579	0.325552111182494	0.504806761372561	0.644904419063888	0.518989127826917	0.826066682442645
SELO	120.891232855431	-0.0705958812104085	0.382556999433587	-0.184536895978724	0.85359228533475	0.964523878728248
TP63	2011.58115732955	0.342788297520688	0.0931531349853057	3.67983640673779	0.000233383625923222	0.00436567081942646
ALPK1	78.1797126805	-0.447345263134819	0.444944295584953	-1.00539610817284	0.314706153119968	0.669439796815459
LLGL2	254.613684855528	-0.306763799088815	0.112805183164144	-2.71941226887101	0.00653980407936548	0.0601928505559059
PDE8A	308.871607661765	-0.513375760558422	0.293768190159391	-1.74755394816531	0.0805412955544706	0.324886585142844
CLCN4	85.2425122464806	-0.591887278665576	1.16685561980801	-0.507249799047942	0.611979557341032	0.874026808555914
NLE1	605.840207316608	-0.213803169687073	0.115230417324554	-1.85544038328772	0.0635333651243648	0.277909429578582
SDHA	2498.06224996853	0.417666406746386	0.0815182601872743	5.12359323894878	2.9976730424508e-07	1.22101018939598e-05
SMARCE1	335.207151557921	-0.204446578614349	0.257368339470684	-0.794373461144534	0.426978049314503	0.769612249354354
GSDMB	68.1246062854754	0.0731702182550261	0.258525803614799	0.283028685074891	0.77715484811935	0.938094904873433
KDM5A	1192.32703292229	0.110295865642197	0.0842236527084363	1.30955927575377	0.190344972790999	0.52359709102369
FERMT2	50.024789383256	-0.153415342545555	0.291871884530846	-0.525625627806371	0.599148346872596	0.866855968135858
DHRS9	11.5165078286914	5.49577773588044	1.14644981704569	4.79373597881733	1.63703690876063e-06	5.72155169591502e-05
IGF2BP2	2830.69521083205	0.200028068114477	0.0934341806778629	2.14084467443583	0.0322865659553755	0.183380669132699
MAP3K13	392.065458108904	0.149881241673278	0.120873035530255	1.23998905972508	0.214979440706013	0.558383242476989
PICALM	2423.00046855841	0.127247755376042	0.0604043457767234	2.10659934711313	0.0351523233903789	0.192423202484686
CLASP1	1149.17652162299	0.0777135286538026	0.0829438938839211	0.93694092494092	0.348788946309411	0.702936751619402
MRPS34	719.599390310034	-0.219504313722155	0.0944900107811193	-2.32304253018474	0.0201768677978911	0.132496427906423
CLNS1A	978.858189854734	-0.11934545649929	0.081820714222428	-1.45862154386543	0.144669300632464	0.448378060516033
TEAD2	107.676688948814	0.088137840092447	0.14266864305601	0.617780040550641	0.536720342106854	0.834331182865446
EED	322.051371806787	0.103480938368157	0.116986839241718	0.884551963613139	0.376398324482311	0.727000944850855
TSG101	39.407850866073	0.454948756253334	0.577107660476495	0.788325623468073	0.430506263434753	0.773048681594431
NCBP3	382.283683229594	0.029043700746146	0.124422068555776	0.233428852962095	0.815428410503406	0.952378666497084
MGLL	1262.93707227287	0.0610811571797513	0.0783777034895178	0.77931802617718	0.435792398576454	0.775981549471373
NTN4	91.9617777336433	-1.01229861458241	0.246053690884707	-4.11413708505084	3.88630444112392e-05	0.000971576110280981
BCS1L	385.662017154042	-0.358503433834679	0.11293409155745	-3.17444829006578	0.00150121636814096	0.019404408651457
NUAK1	62.8683737857313	-0.759403111417561	0.215226409165828	-3.52839186585348	0.000418092726271882	0.00699564601045471
DPP8	118.959794573181	-0.0146166917419749	0.300863204426863	-0.0485825169941248	0.961252002928793	0.991831120912927
SLC24A1	72.2778383735038	-0.292073653798721	0.3616869866491	-0.807531552364321	0.419360303709488	0.761919156448924
ZNF532	573.923811526834	0.0163569337185028	0.102988862976987	0.158822354628363	0.873808835911968	0.9698337910336
LMAN1	20.899726766931	-0.811587387968715	0.417648526194239	-1.94323058042174	0.0519883047825841	0.24773356055623
HACD3	357.476199089458	-0.319168478355975	0.157126378327227	-2.03128514609612	0.0422260772957433	0.217686594501345
ZZEF1	130.926557190815	-0.102519827703195	0.317184045658068	-0.323218740370422	0.746529589216791	0.925914202477624
ENO1	9.94433824787954	0.701565133339614	0.783712008792334	0.895182318847831	0.370689634839363	0.72108703225343
MYDGF	841.815671251837	0.110029262240526	0.0683037964080722	1.61088062489486	0.107205743733958	0.381997532468356
TUBE1	119.444910003524	-0.166972985269462	0.262128144650938	-0.636989917629072	0.524131410983459	0.829205520904292
ARHGEF10L	45.2887722299424	1.11086933690814	0.640968260568612	1.73311130245774	0.0830758878490582	0.330847888467094
ACTR6	240.080261076685	-0.129442029550393	0.128265295625955	-1.00917421909563	0.312891088474447	0.667303299430915
TIPIN	237.461947309793	-0.132874346018944	0.192196056175639	-0.691347932225601	0.489346916551758	0.80741909488454
SRI	777.130758277715	-0.104218179606209	0.0786902172699014	-1.32441087624334	0.185366624396013	0.516121693974749
EIF4G3	1420.86459603817	0.144125463546192	0.0849460812041716	1.69666995231693	0.0897590765114833	0.345385886906935
NUP37	727.55846542109	0.00626402948136666	0.136415443556898	0.0459187707640592	0.963374993050772	0.992018491851271
SEMA3A	411.905631869563	0.436858989179546	0.151724070328051	2.87929916614411	0.00398560057109471	0.0409941975487718
GTSE1	31.5634504874902	-0.106666178651533	0.364137655184217	-0.292928174642006	0.769577052730358	0.935082711970997
SEMA3C	58.5331128549916	0.389720017752497	0.451565859384298	0.863041369610789	0.388114721777039	0.736443658065044
TTC38	16.7020878794413	-0.656428451144804	0.636326216575419	-1.03159108338734	0.302263719230646	0.657530479871495
ACAT1	603.016432173857	-0.32998923476095	0.0966617130870629	-3.41385667832858	0.000640502595712747	0.00996389469904529
GRAMD4	66.0905959370353	-0.582105682757389	2.00627362577976	-0.29014271796109	0.771707056462813	0.935765449869492
CELSR1	1082.87219765482	0.591086114850435	0.155772032998821	3.79455864747498	0.000147906319199809	0.00305146532329703
ZNF638	226.187216329005	-0.239831295301326	0.269626528577233	-0.889494429820646	0.373737415482897	0.724759999909798
SLC25A40	28.8581095004792	0.656149352628458	0.402551643860633	1.6299755885623	0.103106656431926	0.374277758071704
TIMM21	370.459542283096	-0.151234939939185	0.0991973488675415	-1.52458651028194	0.127362264145882	0.419214391744113
RASAL2	1661.24557330761	0.108601884597519	0.0854514719719827	1.27091882785971	0.20375752754415	0.542425892637176
ZNF37A	338.076104696788	-0.336278105746578	0.13838340584821	-2.43004646175159	0.0150968873985536	0.108767265080738
MARK3	1547.03402576634	-0.165463436156094	0.0687614870288382	-2.40633882869199	0.0161133122262753	0.113832408513414
SLC25A3	4835.49087067002	0.0477054276180795	0.0868510561018118	0.549278612826038	0.582814262300836	0.859681822688701
FNDC3B	327.802509657679	1.45858534201806	0.887863166317433	1.64280420379167	0.100423450168299	0.367803915214815
FOSL2	364.607187336383	-0.396591814467226	0.294541842540744	-1.3464702028282	0.178150923728641	0.50448874350241
FRYL	2495.36929656967	0.463984890173452	0.0938662981429189	4.94304025356362	7.69135951652412e-07	2.83752412718989e-05
TMEM131	39.8672548669509	-0.175393937367735	0.383025634682544	-0.457916968176564	0.647012095769252	0.887368625795725
FSCN1	473.220909466634	0.131075985431014	0.236071025809009	0.555239614780427	0.578730775897874	0.85772276383246
ACTB	1582.47141552291	0.162525546674125	0.545716125983591	0.297820678069925	0.76584003149826	0.933580621675365
MOCOS	10.7846311382659	-1.28105419329066	0.980811922300565	-1.30611604953359	0.191513095816568	0.525631083536172
PLD1	34.5468516185624	-1.5682118017305	0.769169931284429	-2.03883659247023	0.0414663389156604	0.215337170566418
WDR62	99.6535774825896	-0.66304287513205	0.691032005570822	-0.959496622134524	0.337308620528814	0.691339524135542
DLG1	749.876528859552	-0.385054163660136	0.265006951890379	-1.45299646259625	0.146224736165603	0.451091633789544
RAB7A	4363.82064670917	0.226850362150875	0.0634895377735715	3.5730353394588	0.000352867118039816	0.00611826211946386
BCAP29	1133.75682404942	0.069935108406873	0.0802840186781357	0.871096259982298	0.383701596058344	0.732715574787905
SEC31B	16.1044556979713	0.552999459662932	0.8404272189235	0.657998036250262	0.510539393009819	0.819408013705336
SART3	162.489194937976	0.408231903846128	0.415400520685456	0.982742879504583	0.325734001040545	0.681284204932242
EXOSC7	115.197803911911	-0.0492760295230097	0.172319632434681	-0.285957141544439	0.774910947516376	0.93710012566776
KIFAP3	293.912599560509	-0.222624010910474	0.236780276215644	-0.940213494420131	0.34710806128531	0.702049570944633
MCM6	30.17593920442	0.0564859502010855	1.03287761322986	0.0546879412212753	0.956387076497415	0.990906806088163
REXO2	715.597445369587	0.15169659293507	0.0705719733770354	2.14953026925605	0.0315923892902327	0.181149021159591
RBM7	447.16287777923	0.0681320320822377	0.106011763454984	0.642683697183936	0.520429361605397	0.82667914818975
RBMS2	253.357600481496	-0.0834112335450156	0.199888918549983	-0.417287932468143	0.676467814144777	0.900307135153748
BAZ2A	2734.47988308723	-0.127079632463446	0.0953032903344433	-1.33342334789798	0.182392914632649	0.510921359866041
PTPN23	457.90718712674	0.462903004102896	0.285109178338372	1.62359909561913	0.104461398606634	0.376621092702915
MLH1	624.759712455958	0.0019608187723187	0.0876133949976882	0.0223803537389509	0.982144551872331	0.997732657390144
UNG	668.493252566894	-0.161989036392023	0.142521338269628	-1.13659497138292	0.25570764320449	0.607061587070874
KLHL20	38.2668295190028	-0.383269949281617	0.321638849905003	-1.1916158430327	0.233411909968156	0.578641741943046
SLC46A1	232.169861160187	-0.191399622665031	0.462262459646091	-0.414049678210008	0.678837725101481	0.900984379304954
PLXNA2	102.33279897292	0.458559195303002	0.218129357813483	2.1022351136022	0.0355326853339795	0.193849221842629
SPAG5	63.5431966008551	-0.0558349112033088	0.291150029760704	-0.191773675067798	0.847919492460046	0.962824046958212
ANKRD13A	648.850254347583	0.123729297693634	0.0664106405414975	1.86309447830608	0.0624489749733156	0.275485674890725
TPD52	865.432952157015	-0.106719970363541	0.0870117843604714	-1.22650019359933	0.220010502506803	0.564987889979936
ACACB	70.9568636855129	-0.62602919532841	0.196286537596463	-3.18936389114692	0.00142586266729211	0.0187659894615888
TRAF4	611.530892132698	0.191651859771985	0.113962846147291	1.6817047507245	0.0926261063648212	0.350547346039473
PAG1	106.466022177069	-0.159909997477672	0.18897957833796	-0.846176073013021	0.397454527703541	0.742865845830735
GPATCH1	183.624409694502	-0.0173524031054155	0.139952949786401	-0.123987405280839	0.901325247241723	0.977968005161707
ICAM3	84.3338629545751	-0.37473456953072	0.183773177215937	-2.03911460425152	0.0414385909811955	0.215337170566418
NT5C2	1272.5379045215	0.0602463966340483	0.108910534780083	0.553173269745672	0.58014476872781	0.858317216263871
MCAM	40.5558937135745	0.372043874498759	0.575448493888012	0.646528539826473	0.517937120270145	0.825173474714393
MBNL3	361.245712208083	0.148806872763861	0.123000570003024	1.20980636724043	0.226353202414766	0.571015693101077
CAMSAP3	160.618745025398	-0.500903629154978	0.14944915289034	-3.35166589751447	0.000803268950504536	0.0119492684832017
RAP1GAP	25.4498662382978	0.209100323082331	0.28096548156751	0.744220684746602	0.4567429761376	0.787935398841046
ARHGEF1	1179.71291210428	0.12183160730958	0.0504400340166704	2.41537520116094	0.0157190081636824	0.11180805833203
STXBP2	109.930948696186	0.0946805117973061	0.428676642830471	0.220866971365989	0.825196015358676	0.954235251863905
MAP2K7	571.777812010333	0.0430778631718981	0.114266564540773	0.376994472048968	0.706177713020675	0.911492759341359
DGKD	539.647442197142	-0.0848534042266578	0.0730434268563315	-1.16168432778428	0.245363714027327	0.594432775156548
TOP2B	1948.15459173787	-0.0364531509691947	0.0896594530325384	-0.406573425737556	0.684321318335693	0.903377789819013
TM9SF3	310.751243649231	0.106080423600377	0.208959471297704	0.507660279486658	0.611691608851276	0.874021428731147
NFKB2	35.2950923379628	-0.0325816015602357	1.14172875725148	-0.0285370770888441	0.977233796821266	0.996172799695476
PPP1R12B	55.3224345562406	-0.326489404997458	1.24099863160742	-0.263086031428228	NA	NA
DNAJC10	2324.41447988216	0.0711078390834375	0.0790263995118107	0.899798542293582	0.368227470260906	0.719396396618425
GTF3C1	1320.62878960845	0.00363851502316187	0.0799428840738654	0.0455139324195505	0.963697669942131	0.992083532095545
IL4R	614.918613070081	0.447251186369234	0.428372539130206	1.0440706289842	0.296452713517015	0.65139511215999
USP33	781.807398911772	0.175935564421126	0.0831074873228753	2.11696406772124	0.034262897478049	0.189566300291963
PAK3	15.5923621680888	-2.65829859212614	0.982304051332234	-2.7061871408561	0.00680606794892601	0.0615241091245076
SNRPA	195.980044177909	-0.428116925065963	0.129356322776435	-3.30959411861045	0.000934313479654781	0.0135430842037272
DYNC1I2	1757.22024789937	0.285677629850425	0.0577314337230148	4.94838966274518	7.48299892989233e-07	2.77953883217957e-05
LRCH4	165.87329111822	-0.405656897244897	0.329755367178865	-1.23017526815526	0.218631479113082	0.562868782548218
FAM76B	113.071061247012	-0.4690759099707	0.41919275344899	-1.11899813656435	0.263140934006078	0.617054165485451
SIRT6	48.032147981393	-0.796575558046238	0.41385217427708	-1.92478282719597	0.0542565332734952	0.253618858790535
POLD3	638.39788943079	0.0137776643016439	0.0897892149996306	0.153444534532356	0.87804772721909	0.970611497623377
CAPZB	223.921956871611	-0.272289069395909	0.191648366218265	-1.42077427931634	0.155382390359054	0.46676950561412
JADE1	184.887987106469	0.351003075062406	0.678221064255016	0.517534906480619	0.604782808285738	0.871057866896413
SLC25A43	28.2847266105467	-0.257158739836212	0.678452184795546	-0.379037381851321	0.704660104668676	0.910936465930472
UBE2A	263.276710250588	0.24360840312053	0.197416559766141	1.23398160422362	0.217209759138704	0.560696723582816
FBLN1	175.247468139577	2.75825126898006	0.184739862081637	14.9304607998526	2.088180813791e-50	1.30511300861937e-47
MAP2	163.350930367952	0.0134526224207187	0.164607141826966	0.0817256303183978	0.934864896484179	0.985055747646035
PIAS2	145.233886215691	0.206605393968834	0.159555805073921	1.29487857789389	0.195362119507137	0.529961707227214
ARAF	158.965497064715	-0.820539154041421	0.379703541878744	-2.16099947338246	0.0306953800945409	0.177538602887587
MCCC1	115.943946023136	0.295123597833496	0.288793315312585	1.02191976817074	0.306818875406018	0.66296449766055
NEBL	12.9536084892259	-1.15735819507687	0.447139907279065	-2.58835808711333	0.00964346737572611	0.078347489729488
ACER3	424.516351236849	0.143710288250849	0.154386340948531	0.93084846345804	0.351931956449805	0.705755831931489
UBE2K	580.435363134919	0.0998100221506651	0.156299608567602	0.638581395470968	0.52309528747047	0.828517790538649
PIK3C3	262.432112135961	0.128718263980161	0.229783808108374	0.560171167149656	0.575362691622896	0.855475594527465
N4BP2	109.687980948454	0.300189673034081	0.61226245493156	0.490295739378037	0.623924641499393	0.878854476459107
TIGAR	65.4892103254391	0.495035951490129	0.484325865632138	1.02211338815038	0.306727237310557	0.662932647767427
TULP3	27.8783975976109	0.641669844950568	0.639159873673797	1.00392698506298	0.315413808493367	0.669676587046437
SYNJ2	175.246118443052	0.173676295458369	0.159982115801487	1.08559819069949	0.277656800617701	0.633613296083135
PPP2R5C	1770.44869146756	0.034764098391938	0.0736331733624455	0.472125494589486	0.636837215971052	0.882443354889551
PMS2P1	49.3143067313662	-0.478599989020151	0.272064941480161	-1.75913877920596	0.0785539396098043	0.319980973006566
GNB1	488.478149171826	-0.00642067435908954	0.391213244825758	-0.016412211099727	0.986905538013045	0.998733162598845
HOXA9	35.4487617000282	-0.451216467863989	0.277772152098313	-1.62441218263049	0.104287868750967	0.37646130821782
MLLT10	211.846602666813	-0.579955486999834	0.680111481715199	-0.852735915496121	0.393805769118693	0.739698594228632
ZCWPW1	11.6019213452523	0.757266322238569	0.566450731485793	1.33686176069059	0.181267764835128	0.508977273090178
NRDC	3305.6461684653	0.0676150045801815	0.0477755994019792	1.41526229762761	0.156991604913086	0.470399267400322
VDAC3	151.707871709041	-0.226168247092655	0.138061876065235	-1.6381658249073	0.101387106595779	0.370057714730386
PCM1	997.918951906273	0.114998613471192	0.108548608406822	1.05942043070876	0.289408349148571	0.645470025246039
TNRC6C	14.2070180122327	0.326556135030651	0.399176833386195	0.818073865310503	0.413315010920689	0.757019822622362
CBFA2T2	487.243760089369	-0.173104878144676	0.104798034396222	-1.65179508510817	0.0985763309680625	0.363924084967222
ITCH	53.7917045025395	0.0462203624546556	0.360496264964835	0.12821315210898	0.897980292095634	0.976621981984099
TP53INP2	65.2311654706436	-2.46861976408027	3.14557071174757	-0.784792328737316	0.432575338594458	0.774937679184477
SDF4	73.9210266104262	0.0247556533588892	0.174783102827668	0.141636422276458	0.887367196121768	0.973010812306483
TOLLIP	131.486868636489	0.00632825076976282	0.251786600341721	0.0251333897879165	0.979948567388964	0.997218037401374
UBE2D4	128.396440557896	-0.486902150467226	0.161126267897146	-3.02186699178087	0.00251220908314653	0.0290847830351222
THOC1	122.764870714425	0.101996535481821	0.249212773346311	0.409274910399897	0.682337925707025	0.90305601927776
FKBP7	9.13397735211398	-0.527325209615934	0.694477503479078	-0.75931215478432	0.447665848238734	0.782825812629452
OSBPL6	112.912737417336	0.298835823886705	0.193324004483396	1.54577712522177	0.122158403316163	0.409532352221748
SLC1A3	108.839217305422	-0.889560324668842	0.555324303745122	-1.60187537024694	0.109183171928484	0.385661968663612
XRCC5	1749.52487550059	0.103408379059303	0.138183580338986	0.748340568435305	0.454254760407741	0.786246480989481
MKNK1	71.3578317043859	0.160830240528247	0.338351718619023	0.4753344868017	0.63454858182282	0.881547944804847
REXO1	28.1377097520268	0.428076394029056	0.528950423858375	0.809293980533179	0.418346067829223	0.76085706447886
SAR1A	1413.03737436198	0.0437890034796709	0.0625358339532957	0.700222587778622	0.483788307457448	0.804421090255928
RAPGEF3	77.5041608239935	0.372549124710461	0.17725841384015	2.10172886375043	0.0355770336558238	0.193849221842629
SENP1	419.685853295781	-0.0902567438118207	0.371392708837478	-0.243022390219613	0.807988052427272	0.949362772986201
CIC	1131.01540952602	0.475526811613304	0.0841954376095385	5.64789286824055	1.62426338584526e-08	8.25731984430905e-07
LIPE	102.719347205572	-0.264045175315098	0.237388407722543	-1.11229178310894	0.266012715657504	0.620385595826515
FDFT1	676.282660085899	-0.167874515131296	0.156967433149768	-1.06948627344324	0.284850610799043	0.642167990608919
PAFAH1B3	316.82359085056	0.213404269862164	0.116231326388185	1.83603058223257	0.0663531337597744	0.285657231036306
KIF22	998.564906498646	-0.0769577364945709	0.0777467036238628	-0.989852082564054	0.322246423503493	0.677457113123191
CARMIL1	18.4077778117656	0.33408476064519	0.998759937653662	0.334499560955598	0.738002622143526	0.922702797997418
DDX1	626.829712134127	0.44311469499277	0.331562453392923	1.33644413128905	0.181404149940889	0.509225652079773
DNM2	1867.29979935052	0.0218908762139988	0.066463624321348	0.329366272717202	0.741878857352929	0.923795239349253
EPB41L2	5119.03647148626	-0.0147374848888968	0.0980200750244391	-0.150351699743368	0.880487146025351	0.971191247467095
STX7	500.880376273279	0.178338803354276	0.0874400289792638	2.03955562956834	0.0413946051706207	0.215337170566418
RABL2B	328.768168750615	-0.21124495313327	0.0838447356583296	-2.51947783572366	0.0117529039510713	0.0908997985481771
KEAP1	91.8663141597988	-0.0841232927228518	0.459004740838605	-0.183273254583728	0.854583618702113	0.964714167004571
SLC35C2	1022.39419926146	-0.0556049500554475	0.048506440726437	-1.14634158315272	0.251653843474192	0.602483570733052
RFX3	199.014415663912	0.102585312259707	0.0988146693308204	1.03815873649552	0.29919615974206	0.653897892673139
RIF1	1949.64540712778	0.0685199898520945	0.137823531240745	0.497157410169721	0.619078052462313	0.876910319612328
RAB21	240.780678609354	0.25228659186601	0.124493694831325	2.02650095820379	0.0427134746344057	0.219347833731542
SMARCA2	858.201490672174	0.0902039106391823	0.128549032738608	0.701708202057057	0.482861156887633	0.803634052620787
SESN1	108.12437742907	0.0114007928987345	0.189044917332451	0.0603073230405094	0.95191086962106	0.990636290215521
MID2	138.28064870966	-0.238794317686582	0.164898009245516	-1.44813341761478	0.147579741232508	0.452581418908081
SRCAP	1267.15745873043	0.0391390340944269	0.128838148107104	0.30378451312332	0.76129206623436	0.932418236742372
CNOT4	404.26653773149	-0.156913749121762	0.0948926076604662	-1.65359297199644	0.0982102416259156	0.363751897929631
PSEN1	596.734513234875	0.180185679080198	0.146087747043881	1.23340720030459	0.217423879984576	0.56098317747356
CPOX	8.6804926878098	0.409108936797807	0.917479620758624	0.445905203278011	0.655665723521542	0.890736262935224
CLDND1	233.460296588511	0.616475019207124	0.300710484713294	2.05006160591603	0.040358419437016	0.211998038723645
MOK	959.823197077417	0.0159574361787234	0.0784614813037525	0.203379236710386	0.838838627376481	0.958361223931011
HSP90AA1	30820.0226313897	0.0426038298294336	0.075498999478443	0.564296614839223	0.572552284846953	0.854368020780906
RBL1	1387.89931511692	-0.127899725441119	0.13939773266838	-0.917516540569464	0.358872029461618	0.711696984886467
DLGAP4	1616.03843379922	-0.466718397792351	0.0618586241616581	-7.54492043943061	4.52563699077259e-14	4.41145807586778e-12
CROCCP3	30.6967762542934	0.442086554285072	0.338352882546246	1.30658427071224	0.191353941532527	0.525585056878623
NDC80	18.7073350426739	-0.933893071219511	0.386404571166003	-2.41687894219632	0.01565422243157	0.111480555701829
AP4E1	105.789945957047	2.40736321965535	0.947752326350229	2.5400762970702	0.0110828288727753	0.0872259679801763
RSBN1	246.077866746011	0.0145657169097277	0.161725640021247	0.0900643639920924	0.928236067509558	0.983889486960201
MAGI3	161.643900100889	-0.419923047340609	0.399164930432835	-1.05200385937027	0.292797778959468	0.648416232684299
TCF7	75.2893187867805	0.247494304084634	0.207265291802696	1.19409430267868	0.232441081615502	0.578245491024281
OSTM1	167.417489188034	0.136188897934547	0.27382152282217	0.497363744569464	0.618932567495922	0.876910319612328
PCNP	1878.03774443401	0.338995903998556	0.0619972380801538	5.46791945086782	4.5534870908516e-08	2.19912728819538e-06
EXD2	425.178573936609	-0.233611448269284	0.079335646095141	-2.94459627881687	0.00323376316985	0.0350241933533703
ARG2	29.6660730431345	-0.46090499244464	0.894368425068316	-0.515341306251318	0.606314539297079	0.871821109318498
MEF2C	68.7975624990437	-0.7376797267366	0.225952819877294	-3.26475114201807	0.00109560288628264	0.0152366239093626
PKP1	816.563628536605	1.47367080596323	0.190499884654798	7.73580943964168	1.02747265083786e-14	1.09168969151523e-12
UBA5	721.676064041353	0.27275134975413	0.0808137881753088	3.37505957724011	0.000737997124292644	0.0112338387472913
STK17B	24.8922115296515	-1.3328675317474	1.0234319102657	-1.30235096089721	0.192796438244792	0.526398882046329
CDC14B	488.318124159087	0.0487997141798404	0.10722598806175	0.455110883676236	0.64902946842783	0.887991427743798
ZNF510	219.995241620016	-0.0536028163451836	0.138354294443583	-0.387431532651423	0.698436763374943	0.908217213772206
ZNF506	36.3582896500518	-0.510392637932829	0.392958275161537	-1.29884690104317	0.19399647533653	0.527839321498241
JMJD4	333.740902144881	-0.17944747697012	0.0905503387552416	-1.9817427459346	0.0475080403713332	0.233862465494385
DUSP12	440.782804694033	-0.327686945782281	0.0783858184436918	-4.18043661836196	2.90949902022748e-05	0.000757682036517574
AACS	47.2349539128416	-0.576656452741044	0.270573828815652	-2.13123514297435	0.0330697751686212	0.185711607381924
KIAA0141	320.081485597929	0.433494762180975	0.127846775278487	3.39073677248957	0.00069705014797011	0.0107180286862264
HSPB11	384.191667129043	0.0586940120006804	0.077861942558347	0.753821572801079	0.450956368407612	0.784320087466178
SMARCD3	11.6181139293693	-0.965475686590375	0.44926371073251	-2.14901774509274	0.0316329933138607	0.181199373597932
WDR70	361.203796821102	-0.135919884290622	0.103255295446095	-1.31634783188026	0.188057323472388	0.520070031726736
MPP4	15.5212258802275	-0.630492016122687	0.669753727314257	-0.941378883624865	0.346510730942895	0.701672673197687
STRADB	11.3563857680916	-0.597508259759914	0.923680814564359	-0.646877417327024	0.517711282449827	0.825163019862795
BZW1	6204.93157321455	0.104117848931032	0.0708516089907158	1.46951989396142	0.141691829932098	0.443619723640479
ME2	962.619771274538	-0.162032715466903	0.0742059125173016	-2.18355532558304	0.028994939347903	0.170733284530909
C5orf22	478.058625796845	-0.131428573368633	0.236577320701895	-0.555541727240383	0.578524177133062	0.85772276383246
CCNT2	390.028933293985	0.0421355960385906	0.131082990635388	0.321442132456318	0.747875358697881	0.926476063826524
FAM135A	527.742502020265	0.381219697135116	0.100686320296332	3.78621143381882	0.000152961538041633	0.0031194171625573
COBLL1	426.102101727648	0.327300400083414	0.144790013032091	2.26051778868804	0.0237891336670523	0.148072375637042
DLG3	149.620509504957	-0.288569458482687	0.146775300300403	-1.96606280410993	0.0492913563472361	0.238818843115549
TRAF5	62.2598152613027	0.0242135081717805	0.52740224969641	0.0459108928445387	0.963381272098983	0.992018491851271
MRPL22	484.235007219328	0.0575712318370792	0.118494234777518	0.485856817803614	0.627068686706671	0.879995776492558
NFE2L1	2694.93294454943	0.0140964494233604	0.0769073256021838	0.183291374560034	0.854569401858424	0.964714167004571
GSK3B	2216.44810670089	0.305899612023499	0.0912132809680882	3.35367403493052	0.000797462465892602	0.0119041144282295
ITGB5	398.775738291621	-0.122335926605902	0.205476089961063	-0.595377917835034	0.551590882783431	0.841087329898387
ERC1	761.224290276036	0.759399114375884	0.295802622282894	2.56724943313594	0.0102508844791332	0.0823870254090697
XPO1	6139.39544703664	-0.159199768699785	0.0899307794429468	-1.77024784713206	0.0766858618265664	0.315198174819059
RNF13	632.044054014085	0.202987870201581	0.0710749173516402	2.85597054158089	0.00429054940769577	0.0433337333239235
PALB2	451.550151727856	0.00826477212506225	0.0713803400290948	0.115784992361952	0.907822944871727	0.979062437742146
DOPEY1	324.358994180018	0.0630918733451701	0.130854649540167	0.482152323718566	0.629697742315015	0.880966413676397
LYRM2	429.864144235595	0.0638118550409773	0.101953779442183	0.62589003948759	0.531387068178385	0.831805970933547
BCKDHB	54.520617005035	0.182376601161627	0.273647497385399	0.666465445159078	0.505113643334886	0.814563493186965
ZCCHC6	141.971427782351	0.561228500693746	0.565424559204115	0.992578924204716	0.320915199814503	0.676591522421939
ULK2	87.2912089915521	-0.234476892822758	0.268499405690477	-0.873286450000788	0.382506964251874	0.732670770803494
GRHL2	69.3958924432286	0.278080579299232	0.473350298719416	0.587473125191937	0.556885994725572	0.844670049101955
TNPO1	4240.51855623334	0.0665896763515098	0.107349738493347	0.620305901868936	0.535056410060548	0.833573952623655
PLOD1	11.544821247549	-0.318907393764699	0.64941275962922	-0.491070415596358	0.623376645028829	0.878673082937148
P2RX5	101.81417960055	-0.295428539254851	0.430218835545031	-0.686693642505404	0.492275804073051	0.808507463445457
ITGAE	182.683225585556	-0.0541227876937661	0.133152053715062	-0.406473547975353	0.684394689062199	0.903377789819013
DIS3	1798.17485386574	0.0696889481259618	0.113707558612354	0.612878765285447	0.539956504941996	0.835328751457296
PIBF1	19.4894964583421	2.66599968120841	0.941292000240553	2.83227699855847	0.00462177917333016	0.0456803755503562
TDRD3	350.672280596718	0.226821826711824	0.129576782035108	1.75048201652645	0.0800351746138428	0.323459007330574
PDS5B	368.957501810124	0.229502854942656	0.143677076880422	1.59735192228099	0.110187282950659	0.387919112442265
OXCT1	121.876422685111	0.0557892721672819	0.583727849250187	0.0955741142707935	0.923858824884644	0.982462371343377
RRAGB	24.2401514449957	-0.401880703560448	0.396001353039196	-1.01484679402262	0.310178863848139	0.666370273539699
CYLD	327.532332163346	0.482938424984117	0.136062103850957	3.5493970129488	0.000386114464686431	0.00658501795713214
SLC27A5	24.3596706325182	0.76545064377889	0.443666514078912	1.72528378745921	0.0844763422324871	0.333417955505266
ZNF324	81.6717412528732	0.0184017721042455	0.253079132816828	0.072711534528468	0.942035669621262	0.987758980014544
ZNF671	12.0883629592168	-0.374929911321519	0.445358440138388	-0.841861021439306	0.399865750605084	0.746002010635563
ZNF586	67.2484456706134	-0.585320848318998	0.7611275708357	-0.769018060502433	0.441882589059762	0.778736524922869
ZNF446	78.2795214129133	-0.158192090776758	0.203801092826796	-0.776208255719222	0.437626032323527	0.776916207453342
ZNF264	427.062325450177	0.0861423138711987	0.127977375356906	0.673105801951034	0.500879983029426	0.811678029258305
RPS5	5420.89979721643	0.0320851744242402	0.062471274969098	0.513598841069138	0.607532490016114	0.872301717083947
FAT1	180.636905753873	0.0252332743039382	0.346040776555479	0.0729199447392083	0.941869822586841	0.987758980014544
CHMP2B	506.500548706691	-0.181317272763845	0.212922321316929	-0.851565357931448	0.39445537363624	0.740199733926701
SMAP2	246.517868913079	0.0980698441813718	0.239838559061486	0.408899405354708	0.682613485433505	0.90305601927776
PPIE	643.353762753411	-0.0614680320145131	0.086505035272768	-0.710571723607671	0.477349670577878	0.800617864646852
STARD7	2906.55998330217	-0.275307647637581	0.0368875052173824	-7.46343907009055	8.42928658138293e-14	8.14192453883578e-12
REST	482.422005601121	-0.168624190205246	0.357064569901365	-0.472251252068572	0.636747461037129	0.882443354889551
SSH1	606.896125267418	-0.06282276127324	0.112276390747036	-0.559536700950627	0.575795491063928	0.855522288645972
GSTP1	155.732869343177	-0.179106262829629	0.177008874551373	-1.01184905719316	0.311610229889609	0.666370273539699
APLP2	6968.33952341536	-0.0589669686590532	0.0836719086142469	-0.704740332037949	0.480971847034362	0.802626963207177
WBP11	288.731097036361	-0.0498601686721017	0.179399880597495	-0.277927546584989	0.781067977511055	0.939252019115316
EIF3I	3528.48502460403	0.0142259964560659	0.0542598946511197	0.262182529979762	0.793180721476626	0.944210468162335
COL16A1	259.929235346002	0.175195998860043	0.259503105103211	0.67512101171338	0.499598885183052	0.811026852343381
TXLNA	956.444548231843	0.356725878252163	0.249020314145106	1.43251718028232	0.151995864885998	0.460363758384758
NCOA1	230.264971069167	-0.136652157650627	0.131569376136768	-1.0386319496459	0.298975940825717	0.653625385035647
AGBL5	575.858465799314	-0.265300187021482	0.0910382956460024	-2.91416030077153	0.00356646721108233	0.0376677078705266
KIF3C	38.2306433396022	0.225113516132364	0.441518525005493	0.509861995325255	0.610148149030772	0.873057100355699
RAB10	230.361163222646	-0.292079471041938	0.1379785120987	-2.11684751922101	0.0342727909098009	0.189566300291963
MAPRE3	50.833096036106	0.173584419485384	0.222609802231094	0.779769883202105	0.435526336389067	0.775912982800325
CAD	82.3384085225885	0.423801752688894	0.621583848632222	0.681809467252822	0.495359437118909	0.809831512590521
CD59	619.70540149977	0.622145521458877	0.751799039659903	0.827542320006583	0.407929745613676	0.752747521936769
CD82	637.834197029623	0.374910494712102	0.127739366413867	2.93496441416044	0.00333585942659227	0.0358015216237806
BCORL1	160.531152382295	-0.445561395833007	0.138549542243258	-3.21589944375792	0.00130036387552565	0.0174229081682977
ATRX	617.055584900046	0.129812115763666	0.106973699772396	1.21349561658485	0.224940389266471	0.569995620309147
MYNN	529.791180774687	0.488280693281136	0.0983569223427341	4.96437547709835	6.89224897422475e-07	2.59681366493397e-05
MECOM	375.529652169365	0.0102110525447019	0.102846641263252	0.0992842587689866	0.920912576343183	0.981832999068587
SCAMP1	526.148429705509	0.333299821079894	0.104621485297694	3.18576839290238	0.0014437012286247	0.0189061469896204
PREP	89.0987471040064	0.296267172751005	0.167898851459209	1.76455747121643	0.0776381684094098	0.317520706837448
HACE1	78.6234820144804	-0.0294942935777661	0.536703893171744	-0.0549544990319792	0.956174713490503	0.990906806088163
SEH1L	1606.81951072937	0.150520617313282	0.0750338401389823	2.00603643681942	0.0448523606233527	0.225428728298544
WDR47	353.215145556801	0.217335353048077	0.127224457816213	1.70828280016753	0.0875838811815482	0.340964203602923
WDFY1	29.1142921385945	-0.684742153206338	0.351822383285177	-1.94627228322567	0.0516220411343282	0.246773631294662
OVGP1	8.56649588591585	-1.33826087541465	0.726373500724617	-1.84238669786222	0.0654186061540422	0.283010053089047
SLC25A24	1752.10195898786	0.0388393264890757	0.063461378457956	0.612015172579449	0.540527719121981	0.835604105291874
MAP3K4	680.672734655023	-0.256901960603519	0.133749498158966	-1.92076952915503	0.0547607695587016	0.25513101189212
IGSF9	13.6403390286239	0.192691091247073	1.12705496709932	0.170968672222792	0.864248398816198	0.967283608277739
ZNF213	169.792392100932	-0.0758060383902484	0.147377162474779	-0.514367607011171	0.606995002352433	0.871853558923496
AKR1B1	123.638158953853	-0.277281135014605	0.222897411710761	-1.24398544104413	0.213504921278646	0.557196275219747
CPNE3	16.5525461229739	-0.743586950113673	0.613108534173085	-1.21281454859631	0.225200731791189	0.570176980756177
CTTN	7690.45593534281	-0.0764139335785995	0.0595582129572648	-1.28301253151147	0.199487685755409	0.535512041725928
MTIF2	910.143835924127	-0.333612917032985	0.101224378010223	-3.29577640871541	0.000981500971952388	0.0140355959986462
DDHD2	716.246175428509	0.0226718156697693	0.0765466125279988	0.296183134968599	0.767090227685565	0.933632530002652
ORC1	24.7706265957936	-0.0233740958322367	1.76009639523056	-0.0132800089219971	0.989404397352403	0.998733162598845
MGST2	32.7154635965471	-0.904030386734506	0.388936210723458	-2.3243667259804	0.0201058473398476	0.132275311446366
CHERP	83.541134837748	-0.463945452785823	0.434921964897529	-1.06673263304862	0.286092586732302	0.64319376513557
ATG16L1	330.601865107369	-0.246214955139755	0.362850822459702	-0.678556971349018	0.497418614300498	0.809831512590521
USP40	1047.10033573129	-0.0269426296142291	0.069392968041075	-0.388261669370898	0.697822400018107	0.908120250677247
POMGNT1	82.885460943885	-0.354099882837051	0.253560794304844	-1.3965088088947	0.162561329812873	0.48004839612612
RAD54L	18.8701150525077	-1.55120552127502	1.13626354025343	-1.3651811101226	0.172196133945421	0.494883398206679
MAST2	106.916416354579	-0.295857238795435	0.410546356928303	-0.720642708923376	0.471129369626484	0.797240546101746
B4GALT1	3551.90502220886	0.236180145096025	0.078844764845987	2.99550826941233	0.00273987872130993	0.0310023550733951
CHMP5	230.771073104191	0.122320605549719	0.167763881571484	0.72912360159954	0.465926058679806	0.793882750562506
NFX1	544.013553180804	0.13031754256567	0.0884728772803545	1.47296602723473	0.140760196531617	0.442461874742917
DIMT1	111.976059758794	-0.298757119455863	0.256094563274669	-1.16658907411258	0.243376357755487	0.59162603048424
IPO11	861.756665988782	-0.0332718950204381	0.0820627610342466	-0.40544449883368	0.685150807280663	0.903377789819013
EIF2AK1	576.014133289685	0.188960942239871	0.108420657176437	1.74284999889244	0.0813598200100756	0.327194582743018
SNX10	315.359384904581	0.0158836910374761	0.12367102820122	0.128435020461157	0.89780471832369	0.976621981984099
SEPHS1	702.596511250564	0.225014905010009	0.292294435067194	0.769822747252378	0.441405044330882	0.778669864853997
MRPL28	733.790621248935	-0.145321310543761	0.126986617679515	-1.14438287434759	0.252464887340597	0.603115108089129
FAT2	2531.80261367655	-0.152750228072664	0.132094842976417	-1.15636783867433	0.247530730804549	0.597187560126778
RBM22	90.4354544622832	0.263730062014959	0.256630284404358	1.02766539275393	0.304107252204283	0.659769020774478
TMED2	325.927597181332	-0.323738785896405	0.356716758353257	-0.907551378833192	0.364115292518762	0.715535783630395
ERO1B	57.6655208636479	0.0441702334033183	0.259191183257002	0.170415647817469	0.864683266957362	0.967283608277739
ZFAND6	448.189868744724	-0.174740790897704	0.121367655244788	-1.43976408331582	0.149934155938595	0.45668831375857
TXLNG	10.9378634715916	0.0569042142785811	1.72421615915677	0.0330029468616106	0.973672237667188	0.995159062665831
LAT2	62.5433390879722	0.114806309388802	0.375632762376745	0.305634441102494	0.759882994288251	0.932016163624752
HUWE1	3482.02328016713	-0.099974763843478	0.241825337382222	-0.413417241244084	0.679300944823313	0.901079397163933
ZW10	78.9167040438303	0.0128150669813269	0.618632386770009	0.0207151569419711	0.983472878123342	0.998539173832037
ALG9	288.957439528094	-0.237678586464827	0.245916827104448	-0.966499890484837	0.33379410169901	0.688510938238921
ACOX3	40.9799071348845	0.210671604714946	0.351852908302831	0.59874907878728	0.549340223668294	0.839816114321273
MTMR2	1217.99824853317	0.0613303382814257	0.102698562214315	0.597187895906849	0.550381939525998	0.84050732268474
PPP1R15A	40.2766229794207	-0.409867296099885	0.390994830575899	-1.04826781340354	0.294515234560275	0.649890834310057
TRIP6	55.4747718118974	-0.11002211637966	0.346995856262168	-0.317070404139163	0.751190181194204	0.928069264556793
SRRT	807.33616641495	0.104149293169774	0.165440953494682	0.629525464945545	0.529005102763372	0.831030086090261
BAX	528.566415778836	-0.0334962035819024	0.109250341249596	-0.30660044809724	0.759147512526766	0.931970703892829
NLK	14.648122127231	1.17792995000664	0.813330242818862	1.44828003188979	0.147538749825967	0.452581418908081
PIGS	363.833363068982	0.21433221210533	0.518848084655562	0.413092422317825	0.679538901051793	0.901160861666912
ATXN7L3	1094.3105014055	-0.0155874332454601	0.0609650575820155	-0.255678151775556	0.798199366903829	0.946210612758776
PGS1	191.011871746489	-0.275452170193513	0.188404503343524	-1.46202540441018	0.143734248400916	0.447065687722404
PSMC5	663.037244268687	0.111379130869709	0.119143543614139	0.934831443577208	0.349875172270842	0.704110032502997
UIMC1	176.323603016385	0.262029297928229	0.237644629464322	1.10260980237118	0.270196651550356	0.626410522086522
MMP2	12.7984278172932	-0.618120753092551	1.04526634725339	-0.591352390437867	0.554284333159673	0.84337262492074
OGFOD1	941.501680348325	0.026537117599352	0.0652126110203881	0.406932297053026	0.684057714179579	0.903377789819013
SH3BP2	28.1274244228313	1.59343872908811	0.527019588184405	3.02349052067978	0.00249876857018633	0.0290157552548959
NOP14	65.4894025938928	0.613635961540824	2.18325545967204	0.281064663698586	0.778660803392886	0.938699251079462
ADD1	2081.2436592436	0.532258486073603	0.04614569551976	11.5343041225955	8.86007222467514e-31	2.85267476930828e-28
L2HGDH	117.302379594058	-0.477373157415067	0.195198377223424	-2.44557953916116	0.0144619545256395	0.105679688332132
C14orf166	1142.00918398612	-0.076615273577671	0.0719202512231579	-1.06528095042306	0.286748810613722	0.643378507812245
SF3B2	8739.30561089836	-0.217464279636991	0.08862413386818	-2.45378172000471	0.0141362761141652	0.103656268953074
KLHL42	58.5372604235262	0.19832834011801	0.224650043314477	0.882832414327114	0.377326824286961	0.727735850828777
GNAS	9942.1948593163	0.189976196378574	0.139738816165202	1.35950912990403	0.173985311385276	0.497736654138007
DNM1L	2013.15918285765	0.26467407799135	0.0789318429229113	3.35319774871903	0.000798836102336721	0.0119041144282295
PTHLH	592.36587931205	0.140778949251775	0.124438482412693	1.1313136139421	0.257923116296806	0.610205546794382
PHACTR3	58.2783836770839	0.980768597819177	0.214106284786513	4.58075576248082	4.63298646203521e-06	0.0001447808269386
ERGIC2	506.863498809939	0.319383563328838	0.0871712834332404	3.66386212006888	0.00024844055786948	0.00456692201965955
AURKA	2051.92351895488	0.990695546773607	0.129215227212915	7.66701857158973	1.76040297841263e-14	1.81594967433342e-12
PIR	9.18174118215271	2.39115274927047	1.47896545109016	1.61677390604894	0.105927093953292	0.379224379981664
AAMDC	43.6420519038688	-0.426538171343662	0.269874566838301	-1.58050525598149	0.113991204182955	0.39464433936662
RFX2	55.4041435061058	-0.548534493769542	0.567330642958455	-0.966869145141012	0.333609452888458	0.688487694381675
METTL2A	467.2427138275	-0.0740914005712236	0.117188687553903	-0.632240211216153	0.527229925332176	0.830021922752166
ALG6	16.1351752622143	0.551355944130752	0.741362959216637	0.743705815452857	0.457054470441983	0.78821680708425
CNOT3	27.2395225857703	0.401534211417182	0.637766817676852	0.629594077785079	0.528960199270821	0.831030086090261
PTPN4	47.7731750612852	0.133708063798959	0.273293460427571	0.489247212830381	0.624666687868154	0.879176271421406
DDX18	249.708841629021	-0.314763604638024	0.155690807847671	-2.02172247025651	0.0432050311527335	0.220698776922016
KHSRP	4556.12519184401	-0.0520167406939045	0.0622145546111809	-0.836086363054285	0.403106319529406	0.74946778632759
GNA11	46.9894562445773	0.331609215023549	0.403395752791273	0.822044388739838	0.411051634072989	0.754826064988854
ASAP3	13.5259925019021	0.879475093562688	0.933562841405102	0.942063088371205	0.346160341003458	0.701570564674192
DNMT3B	198.388168939782	-0.855931935724121	0.122456054161172	-6.98970697355293	2.75460963282141e-12	2.20058100366372e-10
TPX2	463.332184448955	-0.0641216019389471	0.274598872671067	-0.233510069852895	0.815365351055898	0.952378666497084
FER1L4	56.6728977339541	-0.795534679254504	0.302976060984244	-2.62573444472854	0.00864622431672211	0.0723400163878382
EPB41L1	186.833161616744	-1.02900298045746	0.25435685157612	-4.04550918947633	5.22095174849293e-05	0.00125788236570833
DOCK9	1130.12855599318	0.021329672063189	0.121970818936631	0.17487520580042	0.861177692947773	0.967129583296701
ANKRD10	567.240024705249	-0.00184913187498369	0.105797681971828	-0.0174779999005658	0.986055283702345	0.998733162598845
TGDS	35.9197259145028	0.276875531665561	0.420480909430881	0.658473489415515	0.510233926587001	0.819176239870071
C3orf18	19.6079680875505	1.17763076274298	0.486458889036311	2.42082278540721	0.0154854243863708	0.110647366580491
COQ9	82.8534057596134	-0.196185783340259	0.332985824257244	-0.589171577432371	0.555746181554689	0.844146272911876
TMEM40	944.897464589856	0.64462758523385	0.135111893702037	4.7710646899484	1.832546685355e-06	6.3216910817847e-05
KIF9	35.3432708461649	-0.687075479987619	0.286385746160141	-2.39912596628822	0.0164342600809127	0.115561888391594
CRLS1	589.648958459956	-0.0504775119383049	0.0615399995080703	-0.820239069577589	0.412079833487063	0.755820262194941
PPP1R13B	235.665821929584	-0.254517151247292	0.129135479126024	-1.97093124964448	0.0487317401496936	0.237511348206649
ATRN	425.514224356038	0.0143608708947503	0.215552824522349	0.0666234410361964	0.946881483954758	0.989925786383874
SMOX	67.9920061359323	-0.386857817343838	0.422500485187859	-0.915638752868715	0.359856398573697	0.712145396360242
FKBP1A	2585.09701021571	0.270140873516732	0.104412351292368	2.58725016890294	0.00967453237883184	0.078347489729488
NSFL1C	1284.69736778551	0.0466374337253049	0.0767525507196569	0.607633665435444	0.543430467474376	0.837653955739917
SLC4A11	25.2254275543524	0.338220883712387	1.12363686937141	0.301005505365446	0.763410296429773	0.932985301954098
C20orf194	154.72352558029	-0.146002845963935	0.137376237381398	-1.06279549321611	0.287874703775174	0.64446157613073
ZNF343	226.298045842451	-0.265070467601422	0.12912769789647	-2.05277776897986	0.040094135566738	0.211169174479719
MAVS	1046.86833810548	-0.18072826562673	0.160342098324334	-1.12714170211967	0.25968257410211	0.613139411074425
LZTS3	39.6386616222506	-0.141424964214389	0.288339106767917	-0.490481384227291	0.623793299630335	0.878854476459107
KIZ	137.998049694618	0.349782865062137	0.254936800256943	1.3720375587581	0.170051745899368	0.491512459243957
DYNLL1	1307.28132281288	0.185466774665751	0.118725723243142	1.56214482927115	0.118253874132883	0.401934552994843
SNX5	1561.3861679683	-0.0271716607999172	0.0621658571065258	-0.437083345498745	0.662050905052664	0.894034786128178
RPL6	9301.56458566836	-0.0561928359751586	0.0721262191304875	-0.779090276082503	0.435926537773375	0.775981549471373
MAPKAPK5	294.545900313702	-0.128146899370357	0.113813869467638	-1.12593394785505	0.260193478693223	0.613663864842508
ESF1	783.178556631044	-0.150347148405184	0.141922763346873	-1.05935894186136	0.289436340937341	0.645470025246039
RBBP9	33.1461634368796	-0.770583989817582	0.593580221146294	-1.29819687780275	0.194219690737195	0.528176148984566
ANAPC5	694.035176360798	-0.47083677269748	0.155426898346197	-3.02931331518139	0.00245110337505697	0.0285872374972341
SLC8B1	373.685891077931	-0.254485105137667	0.116856605809628	-2.17775540693225	0.0294242514513704	0.1726298573555
TMEM230	969.078636245775	-0.174178328759312	0.0949952812799882	-1.83354716584228	0.0667212411133231	0.286777179137968
DZANK1	47.1556331689135	0.0138357243352847	0.247558035285222	0.0558888113623296	0.955430384138507	0.990906806088163
KDM2B	249.356343057146	-0.246314178081292	0.274141628688502	-0.898492429842424	0.368923079274774	0.720085551570224
TASP1	16.5047874288286	0.326563401576442	0.827977104916141	0.394411149339108	0.693277513582851	0.907040214483167
GCN1	50.0364740076968	-0.101363650725488	0.47771167443604	-0.212185835410349	0.831962056854841	0.956554990468533
RPLP0	18856.1437468279	-0.103724890931961	0.0813348257058212	-1.27528263608903	0.202209221395189	0.540088732358945
PXN	8420.21625206029	0.0225712308343624	0.0493278332279706	0.457575963858954	0.647257115286293	0.887368625795725
KIF16B	275.028130651137	-0.121739096764266	0.114830197894327	-1.06016621931016	0.289068986298809	0.645470025246039
TRMT6	618.850241954795	-0.0829435447815043	0.1277770305836	-0.64912718978265	0.516256168646979	0.823483229526221
BRAP	107.794134779983	-0.109900948605278	0.200708792564847	-0.547564195872337	0.583991179642084	0.859941903664897
ERP29	278.149939732407	-0.0761707343268219	0.164475802095564	-0.46311210133248	0.643284016355005	0.884928346394903
FUS	5877.29539278856	0.00712824877706911	0.0807712442750879	0.088252308616071	0.92967614320003	0.98416862697009
FXYD5	3406.69195874234	-0.248767116496703	0.106012496429749	-2.34658294894086	0.01894644844506	0.127167412968264
ZNF302	156.16575644247	-0.0929736892529694	0.182031807904971	-0.510755182421226	0.609522495177746	0.872968987018924
GRAMD1A	302.792740973446	-0.32211159106001	0.111943461901647	-2.87744889775712	0.00400904838188929	0.0411159643412873
FXYD3	334.009724432151	-0.275095284389111	0.124022375910184	-2.21811009803854	0.0265473264689337	0.160904360372174
CDIP1	19.7471971834038	0.566375017120516	1.18315794014171	0.47869772741641	0.63215368277702	0.881213834999504
CMTM1	15.4262577151387	-0.0545542077948183	0.511868446886549	-0.106578571362711	0.915123319314922	0.980384929601025
GANAB	1276.27522645478	0.416976751609478	0.230085301183725	1.81227027308675	0.069944445451489	0.296079574869351
RBM41	262.847293806692	0.152103360561844	0.15638887624716	0.972597055569709	0.330753606621364	0.685185314813717
BIRC5	1084.07922723905	-0.0150573519845912	0.144122157809743	-0.10447631518582	0.916791363148265	0.981056323240036
MLF2	2511.98054607566	0.177093791094423	0.0701921672056673	2.52298508714694	0.0116363335617028	0.0903772252142485
DDX24	262.010628527748	0.0203362474433597	0.15165463774732	0.134095783323442	0.893326833950439	0.975246766117134
ZBTB25	199.44000094837	-0.102981626127285	0.16236436666933	-0.63426248160113	0.525909537184513	0.829664266159682
NECAP1	320.398977756959	0.430433257191036	0.42359936280477	1.01613291941947	0.309566094722809	0.666018723407378
DHX32	834.126640790872	0.00382424327665756	0.0609096421778053	0.0627855153949841	0.949937300151583	0.990636290215521
GPATCH2L	603.995770815584	0.151494709391656	0.176867217490211	0.856544878928966	0.391696459988625	0.738296059496033
LTBP4	264.879860832086	0.0631790727975206	0.12376886493048	0.510460145473642	0.609729129184692	0.872978304485562
BLVRB	92.2698282539781	-0.146704784114027	0.163608274006765	-0.896683159850219	0.369888009139639	0.720514668150142
SLC9A1	89.2704362353532	-0.334444932359363	0.331886367756918	-1.00770915846812	0.313594106992969	0.667740170678506
SPTLC1	75.4794871155024	-0.393187756202734	0.199988134727283	-1.96605541993234	0.0492922092190493	0.238818843115549
PAPOLA	5780.18193609531	-0.00104410112403306	0.0743391047855479	-0.0140451129596605	0.988793989641941	0.998733162598845
CCNK	1474.72866490863	-0.15237362900367	0.0696741404493991	-2.18694666372427	0.0287464178490871	0.169778037602307
PCBP4	263.064033054478	-0.0586176016898576	0.117892878346691	-0.497210709517829	0.619040470028588	0.876910319612328
YPEL3	34.3958478019795	-0.220039694333427	0.313400671349413	-0.702103455573338	0.482614647489221	0.803634052620787
MRPS33	373.747063517071	-0.450405191767603	0.10260939090734	-4.38951238073655	1.13605110848077e-05	0.000324476963107748
NDUFB2	167.891876087949	-0.0460437997560589	0.183462322024764	-0.250971421531686	0.80183620449713	0.947876020558746
MAEA	139.467275828577	-0.191216058098751	0.311266690528955	-0.614315838851264	0.539006638062484	0.834767089751834
ICAM1	40.4356326331078	1.87281040997158	1.30602063538378	1.43398225053408	0.151577328076437	0.460014027652712
STRN4	267.124741376017	-0.126638310365606	0.198306083970553	-0.638600227638049	0.523083033181966	0.828517790538649
TFAP4	28.4198212004835	-0.764549459076067	0.454335955089684	-1.68278440328402	0.0924168354005538	0.350188614882626
PDCD7	10.7763017454897	-1.23230791891835	0.804201265927961	-1.53233770093162	0.125439122251372	0.415509587235913
SPG21	554.267166617938	-0.575146316791637	0.146282943386794	-3.9317387487266	8.43336856291564e-05	0.00188641138907324
DNAJB11	1921.99878024953	0.425299689316265	0.0632914673781865	6.71970025240472	1.82098768062914e-11	1.30729689910031e-09
P3H2	266.255690146947	-0.301365568831499	0.213989046151767	-1.40832240832441	0.159035623243581	0.473585621346144
RAB11FIP3	149.429711130803	-0.0937156105485241	0.207323953055452	-0.452025003225065	0.651250970123389	0.888545579643964
GNPTG	127.911131531123	-0.29481708975656	0.205913674049874	-1.43175090783506	0.15221512143367	0.460633912057177
ZNF268	300.993208424001	-0.00562568150242827	0.125450416385292	-0.0448438647278003	0.964231761244194	0.992278658006951
GOLGA3	31.5271679764812	0.170565289615217	0.452475528092966	0.37696025315246	0.70620314304923	0.911492759341359
PABPC4	1549.77149411799	-0.160889057641232	0.107423545788526	-1.49770756923215	0.134209244398929	0.43185136939389
USP48	990.820434833719	0.155967543907327	0.0528739111238296	2.94980152956823	0.00317978121674706	0.0345451691492204
PDPR	879.313811178911	-0.186814913715076	0.0794781376037912	-2.35051951829034	0.0187472244063462	0.126228934928662
AARS	2420.45202460068	-0.0469570900688786	0.0839718259855343	-0.55920053562927	0.576024867638949	0.855622007362482
GLG1	1720.72992655382	0.0468474603566125	0.0601908651647308	0.77831511855495	0.436383264829981	0.776148675145923
KIF4A	39.4945853050809	-0.0102453205192502	0.389537478935855	-0.0263012446125557	0.979017062198622	0.996747440193595
TNRC6A	1425.17924590095	0.0583440246016277	0.092701408500519	0.629375815808678	0.529103046976135	0.831030086090261
PLEKHG2	236.982917013115	0.0925976413433946	0.172616182122776	0.536436620278933	0.591656828017024	0.862207351211202
DLL3	20.7743867243084	-1.10087604473675	0.386946401377929	-2.84503497336193	0.00444065470966025	0.044385659727319
NAT14	47.1076577106511	0.18691349379923	0.254835095957503	0.733468414532667	0.463272785446515	0.791069556886237
PITPNM2	234.569917182124	0.117238988151933	0.172812684990769	0.678416565069832	0.497507608991273	0.809831512590521
EXOC1	340.320686209392	0.21501149567955	0.151317798615081	1.42092666987902	0.155338078722026	0.46676950561412
OSBPL8	1550.58674735066	-0.161949137066376	0.135743546931671	-1.19305219825954	0.232848930833372	0.578312269776667
DTX2	363.20208296606	0.0448271074876651	0.1217901569361	0.36806839415754	0.712822236952206	0.912754446171799
PUS7	135.114841517888	-0.335196742531582	0.549874882750245	-0.609587295304465	0.542135229681286	0.836871540805414
NRCAM	179.831277986656	1.74350618858417	0.264280873604003	6.59717127769386	4.19076526390206e-11	2.91025365548754e-09
LAMB1	395.34287282211	0.0942046715576674	0.317065301228908	0.297114415208921	0.766379159299214	0.933632530002652
DLD	843.332178395374	-0.0539951460882512	0.0876724016103207	-0.615873924935289	0.537977732242973	0.834584639054902
WDR7	319.487023200981	0.0889972334282065	0.103136767342703	0.862905011677226	0.388189694966528	0.736443658065044
TXNL1	724.608258549291	0.136090896155636	0.0620667463811346	2.19265394257885	0.028332321470352	0.168079796550804
ITGA6	10139.0417603837	0.413444837295751	0.0850064082995883	4.86369022719613	1.15217187088523e-06	4.13575207032281e-05
AC013461.1	1618.08618568802	0.152856644288656	0.100399791634021	1.52247969643056	0.127888928999778	0.420037054288298
FH	1503.40518480906	0.0178348762283757	0.0625500395792686	0.285129735302147	0.775544749699663	0.93728904254275
SEL1L3	180.187901934725	-0.170489722433659	0.481610417830585	-0.353999241132761	0.723339451949767	0.916364476633246
CDV3	3879.98535513727	0.33938094584009	0.0418646568619718	8.10662194029279	5.20464829271613e-16	6.35625150690906e-14
ALKBH5	304.081776031391	-0.154497698116572	0.263296337933746	-0.586782555841882	0.557349753941401	0.845054126567392
NLRP1	141.97053719941	-0.486234897047099	0.465695438753404	-1.04410491618444	0.296436851599325	0.65139511215999
SPAG7	40.6718908687904	-0.19371308202215	0.330446386848205	-0.586216371950026	0.557730121007816	0.845054126567392
ORC6	144.456176843968	-0.387283843713295	0.291467184768029	-1.32873909638069	0.183934061540196	0.51317317209536
ZFHX4	23.1259449999334	0.367813669150081	1.62421297040913	0.226456552097002	0.820846347883039	0.953151231800849
ZC3HC1	354.454071720017	-0.200454257754556	0.0845322628052251	-2.3713343414979	0.0177239899783827	0.121809439534487
ESR1	35.7317316336966	4.61382219491213	0.604615496903256	7.63100221304844	2.32935680639278e-14	2.35708724456412e-12
TMEM101	83.2087910298558	0.334180220415016	0.426209809514549	0.784074446328784	0.432996428578043	0.774937679184477
CCDC80	79.47801235636	0.112160081245666	0.174468433498694	0.642867474628328	0.520310095890309	0.82667914818975
PSME1	102.337475788724	-0.601467110113887	0.303813335391797	-1.97972583836136	0.0477343435701478	0.234216971550632
PPP2R3C	221.246491740494	0.0663490557837355	0.181539310917015	0.365480376941967	0.714752852154069	0.913676247092503
HAUS4	407.019863949651	-0.28932026055883	0.144793838573526	-1.99815312177054	0.0457000620398346	0.228071000081373
OSGEP	170.404639956725	0.0182899032693861	0.12426565676793	0.147183894127264	0.882986872768846	0.971874940304733
RNF31	188.842051721167	0.200150116269344	0.33486515337379	0.59770362563204	0.550037705834815	0.84028046362256
SCFD1	891.685716050867	0.0372256065827513	0.0832862017691721	0.446960070119684	0.654903890513441	0.89015656091919
G2E3	146.970700699122	-0.0787598092631538	0.215131899486603	-0.366100096968923	0.714290385159462	0.913497272787588
HECTD1	1727.04076340575	0.0817429305295537	0.0992191431639391	0.823862491883148	0.410017694691533	0.753826617671379
HNRNPC	11338.2052604915	0.00137962396676904	0.0334959192070135	0.0411878222610522	0.967146161863475	0.99316042145498
SUPT16H	71.830632987436	-0.842097200266799	0.419016578503312	-2.00969900349693	0.0444630555020939	0.22427025783095
TOX4	1276.09917533592	0.112042522364466	0.0806745351460138	1.38882141882416	0.16488706043169	0.482491054003498
GEMIN2	250.345525010564	-0.256814313697388	0.121460865358864	-2.1143790877713	0.0344829023152375	0.190130169745407
TINF2	402.955910412897	-0.0242765298451011	0.0847670818423987	-0.28639100600675	0.774578662519034	0.936812554270318
TRPM7	735.864303529474	0.116839580791849	0.136381667977839	0.856710308095322	0.391605005053796	0.738296059496033
TYRO3	282.954663158437	-0.022709169200107	0.107323045686281	-0.211596391575476	0.832421924698175	0.956737316122259
WDR76	419.265749784338	0.0193274513925194	0.125230859253453	0.15433457462272	0.877345937281748	0.970379086448553
SNAP23	143.786898762846	0.0780881819566024	0.174000079435815	0.448782450041395	0.653588600084067	0.889504624794228
PHGDH	542.772445678602	-0.551756502524476	0.158517207369986	-3.48073569853304	0.000500038651356821	0.00811131400101713
COL9A3	75.3387176344345	2.60601080652343	0.236433118122625	11.0221902380522	2.98701199667028e-28	8.13769293964659e-26
EZR	7410.45823278077	0.032734653595875	0.104867987024249	0.312151062729046	0.754925721408617	0.929657601989634
MYL6	5858.08220032719	-0.0298827905180938	0.0419137600273429	-0.71295895425749	0.475871156545052	0.799641157408062
AGO1	172.968924518215	-0.309034318504108	0.419289382663014	-0.737043033480487	0.461096180072296	0.790084420420835
CLSPN	476.033023340795	0.0602490374254301	0.173221598607075	0.347814810103994	0.727979266459739	0.918066402946232
RFFL	641.633573204305	0.804902545242904	0.0714525220921076	11.2648584217269	1.95666175828253e-29	6.11456799463291e-27
UNC13D	390.696354010903	0.434150475534698	0.167753723026067	2.5880228927452	0.00965285652072745	0.078347489729488
MFSD11	143.13118577907	0.214801745310151	0.159546566696224	1.34632634069232	0.178197294528428	0.50448874350241
DPYSL2	320.523271614966	-0.308414471682696	0.111600306007906	-2.76356295708408	0.00571740615221223	0.0540457654512944
TGFB2	98.6699980146044	-1.05788253375549	0.248583936790939	-4.25563512836783	2.08456419369122e-05	0.000566457661329137
GPATCH2	118.510831835442	-0.161519802163122	0.162685976920425	-0.992831743833253	0.320791957431354	0.676591522421939
NUP50	243.06977927422	-0.192187976249406	0.157413131001382	-1.22091451346406	0.222118388728153	0.566492530061601
CDC45	681.094028828882	0.0232000879033625	0.114995056782993	0.201748566872256	0.840113292311479	0.958467060110541
COMT	864.228310982269	0.307873736445344	0.0952726385777664	3.23150215047358	0.00123141397333442	0.0167525908664253
ECHDC1	670.555779047805	-0.14184201153016	0.176136681189566	-0.80529512973793	0.420649391570278	0.763231898250328
LRRFIP2	797.045933176315	0.0487122399600425	0.0650063643913247	0.749345705088275	0.453648866808719	0.785723363204509
SEC22C	610.934738592367	-0.903801442925076	0.471206132327879	-1.91805959413148	0.0551034551132106	0.255889078049765
XYLB	61.7997896453971	-0.367142978824466	0.303639046090805	-1.20914284098584	0.226607972794965	0.571015693101077
HDAC6	112.044236227409	0.0265311024573792	0.732850434507126	0.0362026154425665	0.971120800536585	0.994808957356461
CDC6	173.397660213098	-0.114271397235539	0.263591203412389	-0.433517491313097	0.664638861684886	0.895077645792551
UPRT	57.7911105330059	-0.495600001017306	0.457329624474034	-1.0836822600051	0.278505703892098	0.634596419441033
CDC23	53.2311745311051	0.190556285722364	0.197272175340043	0.965956224662181	0.334066086198751	0.688510938238921
AAAS	180.597461189231	-0.0827891409525597	0.213697829786627	-0.387412174635667	0.698451092116019	0.908217213772206
CBX5	292.541054554878	-0.160541818530849	0.185513433293144	-0.865391878534019	0.386823737064526	0.735241897372199
SUCO	214.62347879813	-0.00366985282768441	0.368157094715016	-0.00996817087152749	0.992046682075199	0.998733162598845
MSH2	1261.17676368118	0.0168880571648627	0.0904919235225324	0.18662502141042	0.851954647159684	0.963675602799521
DHPS	67.308209787321	-0.00027264290637507	0.393205480979548	-0.000693385315219579	0.99944675860663	0.999988159021081
HOOK2	136.391353718314	-0.195355854455412	0.146871325082572	-1.33011569375834	0.183480155519572	0.512615475255181
ARCN1	198.151648517877	0.0234902559221029	0.726019324052482	0.0323548632162921	0.974189057560387	0.995360970918272
EPB41L4B	279.31243937646	0.348768520796295	0.109217909562202	3.193327195094	0.00140643487259028	0.0185862817428753
PSMD5	96.8382846377778	0.557835223650925	0.630158387372321	0.885230181537415	0.376032497243605	0.726826642285867
NUP188	2655.2276470071	0.243765010906474	0.0432012986014297	5.64253896984491	1.67560593567872e-08	8.43758913108361e-07
TBC1D2	150.667831502589	0.327740681126135	0.744178951903451	0.440405738818391	0.65964326920019	0.892544184085491
WHRN	12.6539586903899	-0.657257656855932	1.19670750788504	-0.549221637305103	0.582853357220068	0.859681822688701
CWF19L1	123.091363358604	-0.592792978265466	0.339672272474643	-1.74519095699729	0.0809516348191089	0.326170314733801
BTAF1	385.839773810761	0.289656226453784	0.760396867305088	0.380927695665489	0.703256900926365	0.910233228449583
IKZF5	351.157604830484	-0.02311181443335	0.0985066649551286	-0.234621834409659	0.814502261130511	0.952378666497084
IL11	22.5522355233766	1.91716936127839	1.09926787142613	1.7440420220698	0.0811517625974385	0.326481437939335
WAC	1785.64909076546	0.214262784715631	0.0524169167916721	4.08766478133777	4.35737162324281e-05	0.00108170732469521
CREM	144.427234669491	-0.0761805858968566	0.128515386109329	-0.592774049887297	0.553332376737258	0.842309349578345
NUBP2	238.215980498225	0.280139286761172	0.214088912871737	1.30851842350662	0.190697529839759	0.524233183582779
FKBP5	1846.25383672609	-0.0327444516555675	0.0867131655310764	-0.377617994395932	0.705714395206511	0.911492759341359
SRPK1	1870.50567155322	0.287020914461894	0.19763458337058	1.45228081830044	0.146423538773262	0.451191017088261
BRPF3	735.124703934047	0.0456913849513939	0.124168780819891	0.367978042867876	0.712889606519587	0.912754446171799
MRPS18A	527.645211409923	-0.0482811461692153	0.0987979536276476	-0.488685690304666	0.62506423616666	0.879176271421406
EFHC1	155.277371832233	-0.199654141664256	0.133450859589151	-1.49608734090528	0.134630896322651	0.432242305292152
HSP90AB1	4333.80751614048	-0.258026644260194	0.375496845505656	-0.687160617588485	0.491981518656055	0.808490755168087
ITPR3	67.4199526259307	0.86948762052962	0.465696564496128	1.8670690033335	0.0618919523481723	0.274229355170697
ZNF184	90.9703472202896	-0.153704681453087	0.218909032711859	-0.702139512239323	0.48259216328306	0.803634052620787
DSP	1471.23827073601	0.156928049813936	0.146340646275186	1.07234766148867	0.283563906735236	0.640626516917262
SIRT1	112.805170674627	0.584115533162808	0.328481040999935	1.77823210552637	0.0753657420024643	0.311701443665311
HNRNPH3	3322.82878784376	-0.00988195325982456	0.0524627953789915	-0.188361165058729	0.8505935405456	0.962988968498807
IFT74	268.653416875582	0.0134392590084279	0.113223665988634	0.118696554214885	0.905515766587344	0.978468245448638
JAK2	172.398299990472	0.224273042541007	0.150849670311668	1.48673206960042	0.137085589114965	0.436741944331786
ABL1	224.458032543126	0.198601494065596	0.302573853423719	0.656373615295428	0.51158376255456	0.820340699840357
ACOT7	2198.03750132149	0.0146253063576488	0.0643055422519324	0.227434616760569	0.820085805191386	0.953151231800849
SH3GLB1	1498.55705616606	0.287368903060345	0.059707848980884	4.81291669295185	1.48743304717684e-06	5.25049040739332e-05
CDC7	327.386590700895	-0.239313296755293	0.275782853342453	-0.867759883744932	0.385525795460787	0.73382507645483
SYDE2	34.7795277161916	-0.59536808718136	0.392363255404147	-1.51739001800286	0.12916824265562	0.422150900712386
TMED1	73.4529466056402	0.446703791423195	0.298107262394475	1.49846665202033	0.134012050593608	0.431478193199117
ABLIM1	1986.03098838001	0.102066716303954	0.062970965676635	1.62085359827704	0.10504904037106	0.377528728309839
ERMP1	387.566572806751	0.00550613068562336	0.265090906570482	0.0207707263778186	0.983428549666052	0.998539173832037
RAB18	996.998738381109	0.186145213779985	0.0869331686650409	2.14124501198403	0.0322542849101537	0.183361036474255
NRP1	2228.28509497934	-0.115345689409285	0.193640626571045	-0.595668850343065	0.551396471505636	0.841087329898387
TSPAN15	9.99257418195757	-0.393732646591095	1.1644061256434	-0.338140308540147	0.735257455862179	0.921348091583401
FAM21A	85.8262958378054	-1.12558681100134	0.934200331383714	-1.20486663640351	0.228254790253206	0.573124224685289
MAST3	67.0945666193195	-0.0777098009648949	0.253797777333686	-0.306187870442712	0.759461607182533	0.932016163624752
MZF1	68.6587583269607	-0.109506366295586	0.212306314826714	-0.515794202282517	0.605998152288828	0.871821109318498
OCEL1	21.1599704403363	-0.284198344771746	0.474560030497056	-0.598867006296496	0.549261574801745	0.839816114321273
MYO9B	1245.22063271076	0.00776651098979856	0.105740578857311	0.0734487277611644	0.941449043128917	0.987758980014544
PSMD8	1912.45256510477	-0.033969104514064	0.0727444647451296	-0.466964801144383	0.640525061494029	0.883569273443415
FBXL19	458.212364075561	-0.162570118556226	0.116701304223373	-1.39304457339274	0.163606312256539	0.481313822001056
BCL7C	481.343894027331	0.0176464126916081	0.102224146749257	0.172624700256903	0.862946435367248	0.967283608277739
CIRBP	952.34212945079	-0.0344339880906358	0.0869521279032519	-0.396010873120311	0.692097006988875	0.906325914545805
ATP5D	317.81255383647	-0.242939809650721	0.147202590121369	-1.65037727563364	0.0988657959532348	0.364486149203026
CBARP	56.4029083143462	-0.103940286024901	0.284307211705098	-0.36559145088699	0.714669955347026	0.913676247092503
PRKY	155.235464233416	-0.257573773402353	0.163502051628427	-1.57535499302304	0.115174526882327	0.395900792017058
HNRNPM	2644.48727679081	0.0388491512952993	0.146829633433269	0.264586585057133	0.791327955513336	0.943854908770677
MARCH2	75.4599973743599	-0.226412018893397	0.192083610015549	-1.17871597100382	0.238511293877095	0.585731100325515
TECR	319.938877531524	-0.162363055724159	0.241719475447586	-0.671700347783377	0.501774479927577	0.812556293732197
TIMM13	366.526909997236	0.0465184770050161	0.166563308243453	0.279284060190637	0.780026837931505	0.939121787489544
CDC34	47.9736319311426	-0.136617497808708	0.38617355315394	-0.353772278533658	0.723509550218637	0.916364476633246
MTAP	940.523131547341	-0.052724584691118	0.0778234932503528	-0.677489309320858	0.498095550784475	0.809831512590521
CEP170B	1194.11154689069	-0.17746216203758	0.152155046672699	-1.16632452171842	0.243483262397072	0.59162603048424
POLR2E	1478.2533933351	-0.131956423269341	0.0895064695741863	-1.47426687587059	0.140409750004157	0.441666241332399
POLRMT	23.5572051087504	-1.08566112512441	0.484487035091236	-2.24084659957922	0.0250360132652648	0.153584088304526
RASSF7	321.45203062495	-0.029562611147949	0.092054822238215	-0.321141363691391	0.748103265366495	0.926476063826524
GADD45B	17.4166480651222	-1.19584200649809	0.536510878054716	-2.22892406363498	0.025818957715864	0.157387507590967
MKNK2	1214.4314557991	-0.138447830347601	0.0801049534434625	-1.72833045144101	0.0839289965877647	0.332616780583738
ARVCF	288.173628160862	-0.518467717717364	0.212481734959128	-2.4400578139909	0.0146849115497326	0.106794787964346
TRMT2A	248.832798568021	-0.149491725990366	0.210677524980293	-0.709576049957629	0.477967075884919	0.800895346897138
RANBP1	2922.65619225252	-0.0689204380955644	0.0908927777244253	-0.758260885199503	0.448294818500821	0.783094746195554
ZDHHC8	511.926438979047	-0.1446527445188	0.109352694564818	-1.32280914607969	0.185898854899738	0.516926284561559
KLHL22	32.3040716192382	0.836831709547763	0.305266077971539	2.74131903259092	0.00611930590667071	0.0568833116871183
MED15	1521.05461134747	0.399066647018707	0.0761172239825099	5.24279034545983	1.58166224189929e-07	6.88736119679506e-06
SNAP29	77.969719737798	0.224606021798071	0.308078491760618	0.729054535792111	0.46596830355263	0.793882750562506
LZTR1	65.1501923185104	0.0860441556122635	0.285387038785125	0.301499871818105	0.763033347732723	0.932962448758607
BCL2L13	983.059375487317	0.128766912269126	0.0782709644038618	1.64514278378782	0.0999403694317496	0.366919981068535
DDT	28.7478287246148	-0.0934085363654001	0.396534557834826	-0.235562158505007	0.813772440284737	0.952378666497084
CABIN1	509.239813064115	1.16456218352219	0.475718384571508	2.44800752144811	0.0143648656853017	0.105042462426931
TBC1D10A	159.296538361713	0.304251570755634	0.144542589782048	2.10492679849176	0.0352976805452501	0.193019997834937
SF3A1	333.344666766394	-0.000980392178255361	0.204306448777758	-0.00479863550132879	0.996171257514588	0.998745203233735
RNF215	96.9120558934351	-0.253605895183763	0.167074189725589	-1.51792383731023	0.129033599929954	0.421840615155618
SEC14L2	617.652566147993	-0.119389371149462	0.142279373732355	-0.839119318686684	0.401402356258115	0.747179403511296
SPECC1L	498.716687720924	0.0224705803739712	0.322428736196347	0.0696916181822188	0.944439113283359	0.988539609756249
PPIL2	172.216467937857	-0.217214252032391	0.387750159813351	-0.56019126371721	0.575348985314656	0.855475594527465
SNRPD3	772.980615047214	-0.00831814561793705	0.0979674597457712	-0.084907229803885	0.932335143994098	0.984697903075277
PES1	143.78315219631	0.451347740100618	0.578870212463322	0.7797045527355	0.435564798440336	0.775912982800325
MAPK1	2642.35144006985	0.143034683990873	0.0587262144480865	2.43561900481963	0.0148663335961269	0.107923248163847
PPM1F	70.0928954181792	0.0671792645750768	0.274500699262689	0.244732580847775	0.806663499139191	0.949011055192728
TOP3B	235.810231766734	-0.0286178498424446	0.120860150279695	-0.236784827556618	0.812823722735473	0.952051665574994
DGCR14	255.71146354471	-0.0564653739477904	0.19507676436591	-0.289452073553348	0.772235450585573	0.935765449869492
CRYBB2P1	142.772007929605	0.187104332343241	0.163866858192164	1.14180704022424	0.253534235327286	0.604262281371111
MFNG	13.1206683017601	0.0453606032858996	0.55958390625958	0.08106130783693	0.935393196258571	0.985087987932136
CARD10	970.368754162538	0.483269751180025	0.333065889675459	1.45097341445239	0.146787263282441	0.451408009370748
LRP5L	71.9592883128686	-0.068315712709645	0.182610396909962	-0.374106369985762	0.708325179681936	0.912347561415998
SLC25A1	58.5286261256075	-0.143548016466011	0.491732671199456	-0.291922877761736	0.770345591065482	0.93532122878293
GGA1	210.096719473545	0.473742376335755	0.204473410931908	2.31688987911252	0.0205097312328521	0.134184664008038
HIRA	772.047194039107	-0.0993473738588019	0.0830364484269855	-1.19643091366268	0.231528443663104	0.576920664615498
SH3BP1	59.6965408096033	0.0380075657730136	0.384684394863911	0.0988019433085125	0.921295525508258	0.981860654447375
LGALS1	1806.40926715413	0.981951689414147	0.172718723102721	5.68526487328272	1.30610068477762e-08	6.83611811613901e-07
HPS4	701.642732506345	-0.188472922144071	0.0771914274822268	-2.44163022101731	0.0146211141609508	0.106549614513102
PIK3IP1	30.3367646040026	-0.0334137365415471	0.316379161362263	-0.1056129499733	0.915889449626392	0.980749218969502
SRRD	606.438156652542	-0.0414995169608106	0.0761706129703488	-0.544823198114018	0.585875122131442	0.860347811151789
PATZ1	373.924866563309	-0.171831473331995	0.152919784062933	-1.12367065115184	0.261152771492025	0.614834521848606
TRIOBP	761.52909063571	0.444582487633289	0.117693596429713	3.77745689757041	0.000158437914058788	0.0032064815940469
TFIP11	503.372666157159	-0.0239268421341027	0.104198556450075	-0.229627385918411	0.818381324560692	0.953151231800849
GCAT	225.919116480824	-0.123271484011817	0.151750849818564	-0.812328129688913	0.416603373686693	0.759247143296932
ANKRD54	45.773215345153	0.371229296097333	0.429939720654309	0.863444986037516	0.387892854524439	0.736443658065044
EIF3L	3671.90503598927	-0.0625719862011343	0.0416394460351896	-1.50270938158626	0.132914002420318	0.429113119330258
MICALL1	1545.48218332662	0.427503065520522	0.119207977279886	3.58619511273812	0.000335537946744475	0.00588849741847599
POLR2F	301.758557453989	-0.111847321996613	0.130873848339286	-0.854619340807132	0.392761916871398	0.739205744485341
CCDC134	59.5130617070616	-0.244115329304298	0.233997221421512	-1.04324029072362	0.29683701734218	0.651638400261343
PICK1	63.4055923150466	-0.249826046531472	0.320921477738508	-0.778464714459013	0.436295100637306	0.776148675145923
CENPM	14.9028552142125	-0.955383402813559	0.599951075200262	-1.59243552067084	0.111286880329426	0.390472797707923
KDELR3	24.0754930922856	2.74006209716297	0.608565661787131	4.50249212076217	6.71612455341023e-06	0.000203301491111065
DDX17	5655.3541979554	0.0963837456852288	0.0797026422608189	1.20929172422945	0.226550789155831	0.571015693101077
DMC1	12.3545084820369	1.31839136219597	0.624119560566448	2.11240192664272	0.0346519898969048	0.190702164453101
TCF20	1852.45361129644	-0.0223067267669002	0.0956104973691472	-0.233308343546997	0.815521980153422	0.952378666497084
HSCB	28.694056466738	-0.574728637011208	0.5469961455352	-1.05069961041293	0.293396575013102	0.648416232684299
CBY1	199.235315577475	0.0927083993396422	0.123476154892307	0.750820265017974	0.45276083173734	0.785528132346272
TOMM22	580.601090154174	-0.130852528745623	0.118987349283697	-1.09971799131046	0.271455013365123	0.627285608979343
XBP1	1540.13832730575	0.175919373952592	0.113465716489901	1.55041874669033	0.121041041873617	0.407755570674438
JOSD1	1319.30161098832	0.0655249157251062	0.0805152710766015	0.813819724493835	0.415748233705792	0.758599516250049
FBXO7	811.736692198666	0.0234225258303082	0.0947385431208707	0.247233333538018	0.804727649427484	0.948392854292522
GTPBP1	47.9819553689061	-0.346599937385444	0.302720802725776	-1.14494918837612	0.25223020631954	0.603115108089129
POLDIP3	607.141738848588	-0.144510642428435	0.183513115484473	-0.787467653453152	0.431008156575757	0.773688404057682
RAB36	71.2318040713781	-0.517306493751827	0.17975680555507	-2.87781312175881	0.00400442282098104	0.0411082052878488
TIMP3	38.8820436457982	-0.768408641662422	0.445246622896594	-1.72580453651387	0.0843825834249958	0.333171664396351
PPP6R2	455.36218455948	-0.103912164691269	0.145378360127	-0.714770510552554	0.474750859958609	0.799087473338805
SBF1	1047.31685206789	-0.093462779624133	0.107187721304455	-0.871954161229554	0.383233384828437	0.732670770803494
SUN2	1259.51523047132	0.249729446708388	0.0758249678407069	3.29349888064601	0.000989487356227491	0.0140673783429996
CYB5R3	2044.76024538524	0.15452432054774	0.0442557443541469	3.4916217725589	0.000480097564476611	0.00785501413075891
DNAL4	13.8871219066791	0.0425217192089475	0.462406295660426	0.091957483295543	0.926731819820451	0.983889486960201
LMF2	63.7850910640705	0.142793298730491	0.554058405498868	0.257722466283895	0.796621106090163	0.945664381479202
RHBDD3	107.536957319788	-0.0763356593942357	0.216066964001866	-0.353296302129632	0.723866317491872	0.916364476633246
PACSIN2	50.4171952670031	-0.813018117037728	0.882035510798248	-0.921752137056183	0.356657878452159	0.709974340004539
AP1B1	2423.64285332072	0.0945163615013954	0.0616914692724089	1.53208154411176	0.125502313468492	0.415520752489079
HMGXB4	393.968809789144	-0.208809177365068	0.199837777039436	-1.04489341534189	0.296072233415655	0.651350246804501
TOM1	162.022436977203	0.0523814915081778	0.240345498762548	0.217942469394564	0.827473936603808	0.955230542613494
CHKB	182.137607333519	-0.129401582921263	0.12177861154789	-1.06259696408491	0.287964764382318	0.64446157613073
MCAT	201.482312707395	-0.138015753410376	0.122355253085162	-1.12799205534979	0.25932327436928	0.612427159407335
THOC5	678.838059801236	-0.0426489967957777	0.120341292582157	-0.35440035486291	0.723038868656907	0.916364476633246
MCM5	2031.87633525347	0.134269744500122	0.11915614753951	1.12683858342769	0.259810734131027	0.613169491368762
ARSA	69.5128130237768	-0.176021187526159	0.238268357604548	-0.738751839714699	0.460057700912489	0.789371223888776
TSPO	181.950196726653	-0.810473520942559	0.467213357393003	-1.73469681060685	0.0827945215283882	0.330090728419934
TTLL12	79.3632992184668	-1.05809091710995	0.810809453069405	-1.30498098302188	0.191899323384438	0.525631083536172
PDGFB	344.581633802281	1.0093905814592	0.114837458114183	8.78973288015101	1.49915983576184e-18	2.1819963362972e-16
RPL3	2216.96043064592	0.132248507469082	0.0802531962220062	1.64789084665538	0.0993750720653014	0.365729179318956
ZMAT5	109.757809399185	0.095297985168392	0.199841928532538	0.476866821032884	0.633456959598047	0.881213834999504
RBFOX2	293.302823105283	-0.0618086565628951	0.509083550555634	-0.121411616021446	0.903365016689694	0.97830333581905
SYNGR1	9.30467656736735	-0.699327384393523	0.67121424199529	-1.04188400757806	0.297465459500644	0.652471202971582
TAB1	11.1221078886653	-0.0426306362956731	0.722527465456312	-0.0590020979600405	0.952950437094517	0.990906806088163
ASCC2	564.401172341562	0.121197192684184	0.246467770053982	0.491736475960483	0.622905648717067	0.878350699086774
MTMR3	650.563346319422	0.244486064231959	0.0690062848408611	3.54295358452901	0.000395672336490074	0.00670497380415795
MIEF1	454.269616523903	0.244860109599532	0.152853794801379	1.60192365467738	0.109172492954276	0.385661968663612
APOL1	28.9645624806266	-0.10452573739838	0.43738425248335	-0.238979196907321	0.811121713892636	0.95130351944188
PNPLA3	30.5535504606994	-0.768418552056563	0.27932160536738	-2.75101724066742	0.00594105164301876	0.0555451070155555
MYH9	129.37285952198	0.069609015673738	0.636279541821237	0.10940005311894	0.912885191619326	0.980105291293813
SAMM50	12.4632032993202	-0.506701466638531	0.437546686028879	-1.15805120417502	0.246843141243344	0.596677950904716
TXN2	150.485032179531	0.121486632783672	0.162446094058262	0.747858134034916	0.454545732476006	0.786246480989481
FOXRED2	279.289403636072	-0.426571154000274	0.121627809318262	-3.50718438810381	0.000452875222059412	0.00748335806280133
EIF3D	630.066001351471	0.0592478421875957	0.168121407763798	0.352411052082289	0.724530014614317	0.916444214913943
TNRC6B	376.66941462608	0.601784585524084	0.225930024069677	2.66358837432998	0.00773121013158563	0.0670226967766311
SGSM3	74.053542935701	-0.121319151557924	0.334368976272238	-0.362830167171813	0.716731755168076	0.914329085622102
IFT27	111.845614483862	-0.355308542288835	0.163998511034939	-2.16653517185371	0.0302703151940962	0.175723743191555
KIAA0930	790.780716206779	-0.132148858737844	0.0714619331954263	-1.84922031673084	0.0644260062184783	0.279884298828279
SLC25A17	259.629974645488	0.0607695705272881	0.211222827536768	0.287703612511814	0.773573624509215	0.936582362813251
FAM118A	111.088328372422	-0.189080828189036	0.243387216930797	-0.7768724692012	0.437234015490761	0.776916207453342
KCTD17	160.499060259092	-0.35724880527229	0.123345395854726	-2.89632866145284	0.00377556752761849	0.039427977986872
ST13	552.480633531001	-0.0584675717514325	0.151487053248349	-0.385957548831453	0.699528108563405	0.908663408069618
RBX1	496.97168042799	0.0561752793693571	0.0888952515964599	0.631926659304198	0.527434802136724	0.830098470256657
EP300	23.535099244286	-0.567401128637771	0.631693885966396	-0.89822165647485	0.369067389907402	0.720172822362929
L3MBTL2	70.8903230786262	-0.0298614043971814	0.309288940677456	-0.0965485682474581	0.923084902176979	0.982114888352615
RANGAP1	3677.16993892128	-0.0114554264186673	0.0668775634488334	-0.171289530119194	0.863996112556664	0.967283608277739
ZC3H7B	17.299399388553	-0.858645392765286	0.451048555348804	-1.90366509898537	0.0569538145969272	0.260946218237323
PHF5A	75.9959428482583	0.375343298583979	0.306956580298648	1.22278954964509	0.221409193560184	0.565986901692676
ACO2	21.3871570313063	-1.31477582475385	0.69477504983204	-1.89237628074252	0.0584408640090237	0.265924702396521
POLR3H	1023.55816504717	0.184071395431621	0.0554514833093915	3.31950354519093	0.000901776597247168	0.0131793347259301
TRMU	299.308333501508	-0.11547989891451	0.0947166913860129	-1.21921381780406	0.222763048750184	0.567793252761051
PMM1	21.6019247155934	-0.148630418178022	0.500494314061879	-0.296967246184632	0.766491515452981	0.933632530002652
DESI1	155.295912215987	0.0231765370463263	0.197197743172499	0.117529423377085	0.906440529129139	0.978554218857661
BRD1	521.212972991557	-0.105123120182301	0.0651267633336724	-1.61413088569609	0.106499039340233	0.380481604905844
HDAC10	56.3263941448546	-0.885097287050132	0.517899120833069	-1.70901484757573	0.0874481992286004	0.340717681262882
ABHD4	392.276237887885	-0.359932506550941	0.120228074475918	-2.99374757617895	0.00275573831142029	0.0311155361943046
KHNYN	172.636131232308	-0.157740624850708	0.223002212884827	-0.707350042899239	0.479348974033656	0.801429244548796
FKBP3	274.213280234871	-0.0184501654073998	0.166083643740008	-0.111089599143684	0.911545296371754	0.979945256168298
SDR39U1	174.645324915927	-0.196536230878462	0.112962823677447	-1.73983107433335	0.0818886843367036	0.328112492897106
RBM23	895.649241444843	-0.245506054408397	0.0778463556443548	-3.15372572519649	0.00161200509848942	0.0205120409238923
PRMT5	1201.19176011427	-0.081945318857866	0.138273360498148	-0.592632728116589	0.553426971238252	0.842309349578345
AP4S1	223.040351738633	-0.140140201500744	0.11261225746121	-1.24444891400047	0.213334390040218	0.557196275219747
POLE2	133.188739145483	0.209797830001572	0.366907752663213	0.571799937392291	0.567457519724487	0.8508311845012
VCPKMT	98.3820827659934	-0.200634188362033	0.273519355628763	-0.733528301501068	0.463236272837544	0.791069556886237
SOS2	75.1576061256468	-0.435939655177865	0.565351058903988	-0.771095495996761	0.440650330083649	0.777996378898492
CDKL1	55.9317744415686	-0.610234298022027	0.227263887722348	-2.68513534700929	0.0072500440089111	0.0641396482886598
NIN	1412.80697890086	-0.0385787629863312	0.0804573372270224	-0.479493409997841	0.631587655265288	0.881213834999504
PYGL	484.345483682279	-0.0189034887675038	0.27539164255814	-0.0686422020360075	0.945274425701413	0.988981423894332
TRIM9	17.0805560681133	-2.59802896442917	0.51961145553508	-4.99994551073513	5.73465186338096e-07	2.19966339524992e-05
PSMC6	1802.02454907661	-0.0382081603015312	0.0881860031540366	-0.433267853570731	0.664820189201005	0.895077645792551
GNPNAT1	58.8201869970251	-0.131314570349884	0.784031554093793	-0.167486333508172	0.866987399925218	0.967469153517283
DDHD1	284.323456926608	0.0681926324741569	0.109455642859469	0.623016143276504	0.533273913475842	0.832873045815202
CDKN3	231.714515065721	-0.209922447096243	0.313043174333245	-0.670586245949494	0.502484146884763	0.81269171289076
CNIH1	942.280400237843	-0.0195581738153606	0.0897416349327526	-0.217938683978918	0.827476886043727	0.955230542613494
CGRRF1	87.9095563690257	-0.214670657268944	0.196110266865127	-1.09464262478711	0.273673233860042	0.629546475255215
ATP6V1D	462.785666098206	-0.0898095325106517	0.16716593254346	-0.537247818046315	0.591096444879301	0.862051480593122
PLEK2	483.421768946357	-0.117896064102511	0.084259366856517	-1.39920424874867	0.161751742862561	0.479025654178412
PIGH	51.5729127392964	-0.184522616817301	0.448383591583298	-0.411528477582618	0.680685064135596	0.902230390025039
PSMA3	47.8390912260602	-0.637872059364162	0.236438143092892	-2.69783906699671	0.00697911709790459	0.0623659538816116
VTI1B	479.573475320619	-0.170893731292239	0.110324953145174	-1.5490034341312	0.121380894546275	0.408382522024754
TIMM9	198.358454795013	-0.143235852534006	0.189190808261452	-0.757097312761946	0.448991563893629	0.783339140619016
GSTZ1	63.0385518782032	0.145576305154578	0.324714841584282	0.44832045386134	0.65392194110755	0.889504624794228
KIAA0586	209.229988896631	-0.100093507019393	0.207760344740182	-0.481773878189156	0.629966587737874	0.880968355892445
SAMD15	18.6508969672654	-0.182965822561865	0.369386067245803	-0.495324103386154	0.620371359352763	0.877335153279055
AHSA1	541.37972860344	-0.180250848609993	0.141040092933275	-1.27801141406839	0.201245401746387	0.538152035953225
DAAM1	640.807501130129	-0.339519256924376	0.104434403351161	-3.25102883752531	0.00114988193640158	0.0158239367108724
SPTLC2	399.151789672634	0.360318810362164	0.136400884741348	2.6416163725435	0.00825114557865187	0.0704730078562509
RIN3	241.619711814311	-0.609333090654289	0.284873241962754	-2.13896218000691	0.0324387314695099	0.183485573540804
LGMN	354.371467271809	-0.294183309852477	0.214191824516603	-1.37345722936159	0.169610248922773	0.490503237562455
ALKBH1	74.6573245960804	-0.711931237494618	0.256833072659993	-2.77196090877713	0.00557197274930015	0.0530010836717226
SNW1	1584.25260175044	-0.0395055200093726	0.0708246115176545	-0.55779367034756	0.576985285428759	0.856210706379967
ITPK1	970.330965129824	-0.323555155087698	0.116037780993707	-2.78836041431407	0.00529755711660383	0.0508919930957646
DHRS7	675.724992512211	0.150637318749415	0.102693802321464	1.46685890817317	0.142414440800865	0.444662436435172
PPM1A	352.993553328911	0.0756770300428588	0.155540043373175	0.486543711842057	0.626581721183709	0.87979791034451
SIX4	61.3391035272183	-0.165601893660343	0.702295528226485	-0.235800865881262	0.813587196225982	0.952337111369512
CEP128	74.393998441731	-0.51552983774403	0.236668251308268	-2.17828050401461	0.0293851597287275	0.172495758076094
ERH	8.9534161852939	0.625535533704107	0.708823672949319	0.882498084610153	0.377507515100404	0.727735850828777
HIF1A	910.01399998328	-0.281765511245636	0.206743322305161	-1.36287599572256	0.172921595062868	0.496297122512959
SRSF5	2315.82705956765	-0.00813004781246563	0.0641646128399516	-0.126706099400065	0.899173018128558	0.977062110617297
EIF5	6501.44803017792	0.00998388074026098	0.057558108208364	0.173457416357722	0.862291897275037	0.967283608277739
DICER1	1977.58660127406	0.165686327740856	0.107869022236348	1.53599545361435	0.124539495393255	0.413948522008128
ZFYVE21	320.608390872443	-0.226344097475899	0.111204910393195	-2.03537862379995	0.0418127905132084	0.216501412866881
MTHFD1	99.0455956934635	0.0428359936441604	0.502861483111393	0.0851844793900658	0.932114729380686	0.984660866938734
ZC3H14	876.753635855737	-0.0671608214604343	0.112628990146918	-0.59630137296647	0.550973914020033	0.840912583356509
TELO2	37.5465976854556	-0.545468488150106	0.409013491297379	-1.33361979434931	0.18232849241036	0.510921359866041
PCNX1	1209.81678513367	-0.164837683692911	0.0853237326802892	-1.93190896031897	0.0533707436441266	0.250580711983582
GSKIP	85.3892970675931	0.00387270056890669	0.198090586330136	0.0195501494576449	0.984402231192249	0.998539173832037
VRK1	58.6465049433067	-0.295938386878477	0.800650643474827	-0.369622368120636	0.711663882294311	0.912754446171799
PSMC1	2369.23543091482	0.0799109299565723	0.0771025781741672	1.03642357815923	0.30000457522076	0.654527435671577
PAPLN	15.5455054536952	0.17901109354525	0.630172633424899	0.284066752585479	0.776359225440153	0.937588896841112
RPS6KA5	21.9185999728703	-1.1147509107891	1.07421114924492	-1.03773909959199	0.299391536442399	0.653897892673139
PPP4R3A	1411.12485629351	-0.040222444189095	0.0551615516329166	-0.729175358531666	0.465894402368361	0.793882750562506
C14orf93	102.212259436761	-0.347578045149447	0.198400077865821	-1.7519047819352	0.0797901821651045	0.323254300401835
PSMB5	1835.42935071955	-0.194947080653652	0.0459470789380515	-4.24286124731651	2.20687893050868e-05	0.000595129153214588
YY1	484.023537455805	-0.226470012066401	0.110866490967864	-2.04272733888589	0.0410794369173374	0.214481089556123
ACIN1	2661.29593649274	-0.111602781195716	0.0514410086015064	-2.16952941300704	0.0300425138101127	0.174809260258734
CCNB1IP1	719.220322238466	-0.184136676589158	0.100392202997372	-1.83417308407884	0.0666283054968871	0.286609613726488
TRIP11	688.024197747007	0.110266942093222	0.100107823549346	1.10148176419866	0.270687036883813	0.626557917166984
APEX1	395.220513214668	-0.381943199132861	0.237050690833056	-1.61123006134518	0.107129587974387	0.381997532468356
PABPN1	2684.75652073298	0.0353069982788256	0.0487653239250775	0.724018532781016	0.469054357375278	0.795915306805002
ARHGAP5	546.978142681117	0.160567952681317	0.184245871893486	0.871487382762872	0.383488092082582	0.732670770803494
CINP	284.518188139014	-0.129483849884456	0.133419535185928	-0.970501431473379	0.331796611733954	0.68626416189863
DHRS2	37.101577011609	-2.36623957116268	0.489961829819104	-4.82943655434608	1.36919931056604e-06	4.86546577751311e-05
SRP54	330.857415083515	0.12059894509762	0.325226770853469	0.370814938699974	0.71077537391572	0.912754446171799
CHD8	33.5773435572977	0.43666144889662	0.713331119301543	0.61214411804181	0.540442410336576	0.835593802361193
PCK2	242.919279228854	-0.141875044168613	0.191619027912052	-0.740401648596869	0.459056318790293	0.789055377233495
KIAA0391	579.761955403015	-0.125630444369808	0.0674311308302019	-1.86309265205944	0.0624492318684473	0.275485674890725
DCAF11	631.421512480372	-0.0223311238427173	0.102116509008086	-0.218682797322703	0.826897150405967	0.954872538100576
PSMA6	1491.6015504306	0.0877025928014843	0.0555149633996065	1.5798009659159	0.11415245435902	0.394889644331838
NFKBIA	608.396304471402	0.743627598834941	0.0938201248508399	7.92609901145621	2.26137313080676e-15	2.61164016465454e-13
EMC9	71.4967818164443	-0.417908094028742	0.350729648934609	-1.19153911081711	0.233442012276155	0.578641741943046
PSME2	655.438072099978	0.965346359299415	0.224772369736883	4.29477324294549	1.74871981975088e-05	0.00048385802304305
BRMS1L	28.0456577329689	0.395202789245639	1.13469139717856	0.34829098927543	0.727621660244865	0.917950622192079
TM9SF1	443.317441883074	-0.0561947415022126	0.135625252992159	-0.414338334951984	0.678626342758635	0.900962750444896
SEC23A	66.7076839167044	-0.253184729507822	0.429493114008928	-0.589496597848969	0.555528193708085	0.844064877773357
GMPR2	658.891450721174	0.0374460089511689	0.0991212852989773	0.377779695231163	0.705594258733745	0.911481945172772
PNN	252.603959989292	0.0181099841877102	0.146932896687946	0.123253434703408	0.901906413319234	0.977968005161707
RABGGTA	309.122309673605	0.1500190255664	0.103730210223423	1.44624237474575	0.148109232220695	0.453373838186368
NFATC4	24.1746508564911	0.0604732207179824	0.328214952601354	0.18424882912459	0.853818255022605	0.96457405205903
PLTP	64.5803561404193	-0.21344109067717	0.829020126098326	-0.257461892610138	0.796822229242211	0.945664381479202
PCIF1	24.9530671029188	-0.648485022826349	0.499882917187715	-1.2972738225876	0.194536988042563	0.528633119680878
MMP9	18.0442435901977	-0.585983854216326	0.46326942310655	-1.26488782766384	0.205911541398935	0.545180694583525
TRPC4AP	667.633067991851	0.330906643856586	0.242846771530074	1.3626149599259	0.173003891562998	0.496389678822405
PYGB	48.8245381075238	0.728818077064931	0.530484422010004	1.37387272241368	0.169481199324513	0.490396988786205
ABHD12	55.3267087231201	0.485180994507322	0.384497686429698	1.26185673316407	0.207000343270674	0.54724524689
NINL	12.6446903114973	1.01194686710806	1.09027034092687	0.928161419348315	0.353323843802517	0.70684726801012
CD40	27.0570927140222	-2.20058144324651	0.411308624118869	-5.35019524076535	8.78593929038883e-08	4.09432477896409e-06
UQCC1	910.088752798242	-0.291353590761709	0.15933251290935	-1.82858843710995	0.0674612861864694	0.288673445723414
ZMYND8	1634.36116746575	0.363401722805954	0.0683507907503881	5.31671570754857	1.05656951077957e-07	4.88089176175346e-06
IFT52	623.407761568175	-0.229035033709181	0.0829094737791402	-2.76247120225729	0.00573656220808236	0.0541786430763334
MYBL2	301.023849309323	-0.608981232273509	0.555042429875388	-1.09717960194544	0.272562888175648	0.628468031003963
NDRG3	211.455908562536	-0.382528431790118	0.227416126718429	-1.68206378901061	0.0925564711542865	0.350500161015827
C20orf24	378.733527610899	0.0309983107637346	0.242448351247036	0.127855316830552	0.898263472742997	0.976621981984099
PABPC1L	404.483972297797	-0.168843547025582	0.215811486288811	-0.782365896871803	0.433999569923252	0.775520590385899
STK4	1566.77651539073	-0.0549772786932349	0.147607671434626	-0.372455429713787	0.709553790631482	0.912712957077421
PFDN4	287.382771952418	-0.0426063436887218	0.186121522225172	-0.228916802201822	0.81893358102585	0.953151231800849
CSTF1	940.269353957749	-0.0602950571667865	0.0540339799013957	-1.11587296136276	0.264476517127595	0.619365879321292
RAE1	849.913354854469	-0.165370237594495	0.101589741461055	-1.62782418004175	0.103562171857888	0.375033427399476
TPD52L2	4740.59026524206	0.0959588899780021	0.0645969963471332	1.48550080351005	0.13741121070908	0.437254900803825
DNAJC5	1666.83415384696	-0.0540335011437981	0.117583453971139	-0.459533202325054	0.645851314770952	0.886814450690277
NELFCD	259.655231456988	-0.523767341501086	0.186874994122419	-2.80276847076701	0.00506660275460807	0.0489833068859971
CTSZ	12.9284823767711	-0.143842106092463	0.867561856945167	-0.165800403672605	0.868314028435159	0.967622200355734
PRELID3B	646.518073641623	-0.112618778867895	0.0938750455626974	-1.19966683576925	0.230268758004943	0.575265825018228
MTG2	776.628937718018	-0.183512290067628	0.06999808780095	-2.62167576047895	0.00874986319959751	0.0730300836572848
PSMA7	652.753985761304	-0.126594669726987	0.103448605022706	-1.2237445802116	0.221048596608622	0.565641595380859
SLCO4A1	66.062169879714	-0.0459542078315171	0.225099080777905	-0.204151023952239	0.838235482499631	0.958279750544284
NTSR1	64.1716767150457	-1.17704227586995	2.66306524874846	-0.441987771956812	0.65849805454504	0.892319162785703
TCFL5	307.502206819433	11.360734638524	1.02379553927478	11.0966830804631	1.30186111720304e-28	3.64007220270586e-26
DIDO1	1857.64651453614	0.0485998520621918	0.0655405494260732	0.741523415469842	0.458376139671709	0.789055377233495
ARFGAP1	1405.06935672992	-0.0779106627936444	0.0701882882385202	-1.11002369125859	0.266988817669675	0.620781461112455
PTK6	41.1458835521461	-1.11551828360449	0.927968433357228	-1.20210800659321	0.229321684691177	0.574276333518959
GMEB2	66.1180885407746	2.58392389998139	1.26711847685165	2.03921254972269	0.041428818938633	0.215337170566418
C20orf27	742.78639953137	-0.275868344279635	0.109529736520029	-2.51866162600682	0.0117801804086158	0.0908997985481771
CDC25B	1457.75981656432	0.180663576708285	0.103131839073604	1.75177305409387	0.0798128393459672	0.323254300401835
RNF24	69.4024295484923	-0.633380137356403	0.412410279041481	-1.53580104460174	0.12458718345963	0.413948522008128
ARFRP1	804.436329503439	-0.210495535983382	0.0627315699903517	-3.35549606068773	0.000792227847958758	0.0118722438428234
NDUFAF5	164.003610915242	-0.141773486292802	0.123724562372062	-1.14587987683855	0.251844858625818	0.602669284436782
TRIB3	15.1391558973572	-0.0948405861870397	0.76223976763098	-0.124423560950909	0.900979919355825	0.977968005161707
CDS2	279.674531563414	-0.349003573601416	0.105811306661473	-3.29835803576266	0.000972520428737989	0.0139447092514725
HM13	2157.7080839284	-0.0210964952560198	0.0635051111295764	-0.332201532770714	0.739737086439397	0.923259314391941
SNPH	86.8260009231131	-0.113716835415194	0.22724792724662	-0.500408680479549	0.61678734240576	0.875695319101452
SEC23B	36.3182660246526	-0.124003516405554	0.484488638643536	-0.255947212204474	0.797991598383367	0.946210612758776
FERMT1	3885.23486511564	1.2189556048964	0.115342898428609	10.5681027744492	4.18882796743662e-26	1.01150675350032e-23
PLCB4	199.755056243252	0.189289737657918	0.125085133506708	1.51328724966159	0.130206710001146	0.424109838676326
MYL9	99.2897730764015	-1.47780699870343	0.215657273373396	-6.85257202591403	7.25338447331865e-12	5.46575957652558e-10
TM9SF4	2036.10516333189	-0.0914450691299534	0.056008530645265	-1.63269894918559	0.102532328560251	0.372956518641788
CRNKL1	557.038674338715	0.0422288788584328	0.081346938952781	0.519120687294025	0.603676582939731	0.870521147667062
POFUT1	211.456469562934	-0.0469976183681555	0.148700828961846	-0.31605485118186	0.751960875025502	0.928333533057691
NOP56	1194.91390307498	-0.231345307481711	0.0918001220933316	-2.52009803697762	0.0117322152617871	0.09086170990472
MANBAL	935.651352010348	-0.0338532319069359	0.0691536012324776	-0.489536789170669	0.624461715467596	0.87914478956449
IDH3B	248.965767672421	-0.361737146786281	0.163744169893187	-2.20916046673447	0.0271634815563189	0.163334460405143
JAG1	114.310400235877	-0.0532458529545045	0.237528551258729	-0.22416611675666	0.822628047492665	0.953778154147704
CDK5RAP1	505.702313991725	0.137554947762346	0.237720749002705	0.578640898362561	0.562831502475401	0.848229145223495
SNTA1	61.9247532032995	-0.574180832724561	0.242568078396774	-2.36709148425276	0.0179285004937717	0.122580642050401
TTI1	671.051099120437	-0.0840031228588445	0.391584801582268	-0.214520896928111	0.830140872857086	0.9557561772608
RPRD1B	1880.78879877565	-0.146181237101067	0.0461514572393011	-3.16742408247478	0.00153795859917909	0.01973527791821
PXMP4	42.8024803080116	-0.74075436898784	0.315919396292463	-2.34475748460245	0.019039459146446	0.12771101858017
CST3	260.791217192278	-0.533985435446061	0.212892229068691	-2.5082429630335	0.0121333207241134	0.0926790314117216
AHCY	101.646453718398	-0.620282385464787	0.277841205060029	-2.23250682104828	0.0255814849156089	0.156388536955319
FAM83D	668.856962471497	-0.132124287966081	0.206302244783091	-0.640440379623589	0.521886338142229	0.827890643351369
DHX35	280.19716166772	-0.36771535518921	0.280438586547047	-1.31121526362251	0.189785046954413	0.522942459515206
DNTTIP1	170.409480064996	0.029091816622775	0.809712982720879	0.0359285539982548	0.971339327762738	0.994840982984296
PIGU	580.168268054032	-0.134631415665194	0.0717011133781687	-1.87767538497088	0.0604255860463024	0.270211217063116
ACOT8	95.5507910951344	-0.106282141671861	0.222962054481439	-0.476682644134446	0.633588123575113	0.881213834999504
ZNF516	10.3031017727378	-4.15344313170081	1.34377787048263	-3.09087031639318	0.00199570775717654	0.0241507914806386
RBFA	184.486165583135	-0.0436596797578367	0.13420261898757	-0.325326585182966	0.744933912194735	0.925502568487102
USP14	1369.90387713867	0.067169187753027	0.0621493577512175	1.08077042440091	0.279799247524473	0.636043432808629
VAPA	3521.43290347496	0.0544669420849122	0.0432700348660441	1.25876815799968	0.208114084721442	0.549116292255385
METTL4	27.5616196538015	1.32572133802825	0.70681812119896	1.87561877414724	0.0607076465603796	0.270918947839126
LPIN2	463.246062802655	0.0169362850783513	0.0825616193494488	0.20513508833526	0.837466582790848	0.957776723662678
SMCHD1	1929.18151788559	0.0138245891475367	0.103457829317027	0.133625354782709	0.893698833774157	0.975303010358506
MYL12A	3148.24148776311	0.244243962573634	0.0528387380997664	4.62244124968446	3.79250239271149e-06	0.000122478230767658
CEP76	158.954823527713	-0.0983723117109205	0.140415820292877	-0.700578549523389	0.483566068890016	0.804177411481675
CEP192	713.158394063346	0.0674082012278829	0.105923603453562	0.63638508349497	0.524525460829283	0.829428870719666
RNMT	886.733144935907	-0.0871317021368953	0.088930724988969	-0.979770514045659	0.32719941001628	0.682240002723953
SMAD7	26.6319865354713	0.0116382887872512	0.351525895467416	0.033107913065056	0.973588532497292	0.995159062665831
ANKRD12	593.230325963503	0.0545216007784377	0.166418652647329	0.327617126512728	0.743201170941505	0.924758454298336
POLI	185.912560540212	0.248320161633762	0.145323028681193	1.70874612156978	0.0874979867656744	0.340786696988743
MIB1	1649.58675869913	-0.0114960573335489	0.11480224961856	-0.100137909942928	0.920234838794921	0.981627609632937
RBBP8	209.17331953823	-1.07679580541506	0.344160543795296	-3.12876018134006	0.00175545518949926	0.0219431898687408
RIOK3	149.445815126636	-0.0510575242819414	0.448377765549796	-0.11387166850108	0.909339524712759	0.979474178863285
CSTF2	801.605893177003	0.0554430964555125	0.0666775443436492	0.831510773248704	0.405685144777467	0.751465248127717
VSIG1	22.9735040300783	0.231969953462315	0.315500298134805	0.735244799557052	0.462190419660819	0.790532484952482
PSMD10	40.6492655917176	0.195251299324779	0.268629304571704	0.726842887212484	0.46732220730674	0.794829270471285
ATG4A	122.313401617062	-0.214583939230995	0.346847084771339	-0.618670153657082	0.536133675890282	0.833805541486912
STS	26.0150537871368	-0.211164298478686	2.0602828903271	-0.102492866135077	0.918365475030656	0.981627609632937
TBL1X	179.547511108279	-0.13743181507478	0.302606440875504	-0.454160244167839	0.649713495020025	0.887991427743798
PGRMC1	597.473141725616	-0.067329340506425	0.112111908967835	-0.60055475931412	0.548136578139485	0.839309511306509
POLA1	611.840860084168	-0.205965660566989	0.111723373291411	-1.84353241850085	0.065251312962909	0.282401303556378
MID1	344.957475762088	-0.257748058023774	0.113117697711847	-2.27858295596109	0.0226918680673516	0.143726563988095
NKAP	10.859597869622	0.0117699269355303	1.50272007167734	0.00783241480390469	0.993750701049893	0.998733162598845
NXT2	368.199972168491	0.354624960084775	0.091778530633202	3.86392065375347	0.000111581480097912	0.00240966102853723
ALG13	277.578399377108	0.266163123060098	0.0986147669287467	2.69901893346674	0.0069544219686719	0.0622499860296032
PRPS2	841.797509534596	-0.378576431683336	0.0928706074282482	-4.07638586811036	4.57410906030692e-05	0.00112499788809632
MOSPD1	43.77401924889	0.0659155892288138	0.282251495034359	0.233534951589148	0.815346032302238	0.952378666497084
AMMECR1	15.9127044855188	0.550143291160027	0.769683195337325	0.714765886136983	0.474753717929399	0.799087473338805
CHRDL1	151.147291181005	-0.609923274107243	0.219529694383172	-2.77831787549738	0.00546411349028996	0.052115086027227
WDR13	243.393018706751	-0.238134256375151	0.107865158004375	-2.20770321743276	0.0272649684118153	0.163759349562203
SUV39H1	365.117178987157	-0.145586171901954	0.0953617666585593	-1.52667234472723	0.126842507568935	0.41777988799392
SRPX	90.0885259550035	-1.49693960315281	0.332190889764624	-4.50626326391274	6.59792201073997e-06	0.000200294061040321
XIAP	1215.40183474444	0.32858356285167	0.104061521795837	3.15758944498556	0.00159079425584068	0.0202907430591924
STAG2	2501.2657702691	0.315564498563285	0.106785832453125	2.95511578000579	0.00312551733051611	0.0340950940828888
ATP11C	481.535682387975	-0.407820264530551	0.114564904289696	-3.55973120266666	0.000371234576890373	0.0063824714877997
PLS3	2907.24949022745	0.204155005717818	0.149047016423133	1.36973560838171	0.170769448918647	0.492247801074505
NAA10	809.43668904961	0.264102991395049	0.0951637872512668	2.77524675113782	0.00551598399357771	0.0525626277414917
ELF4	1000.90852137247	0.219199871328095	0.0669696878955225	3.27312069409764	0.00106367047420419	0.0149293246874763
SMARCA1	966.080938014562	0.31059734428934	0.0943131560713429	3.29325575802372	0.000990343435347169	0.0140673783429996
ASB9	15.9701757955981	-0.116452163791627	0.395669616377459	-0.294316669694785	0.768515935891189	0.934265654329963
RBBP7	1668.39956783723	0.0160886039439932	0.062498054627433	0.257425675725453	0.79685018422431	0.945664381479202
SLC25A14	84.6124097656861	0.334476738307283	0.403515479483898	0.828906833351434	0.407157128370455	0.752469455434401
FMR1	772.068771002386	0.415213854207833	0.0793647799969861	5.2317142972437	1.67945185907708e-07	7.25373008239593e-06
PIM2	87.5218681479092	-0.299402351820091	0.21331159366853	-1.40359155670338	0.160440510806041	0.476967103333571
SLC35A2	334.518421480487	-0.125757028075851	0.120412860937309	-1.04438202943558	0.296308674524636	0.65139511215999
PQBP1	490.419951342718	-0.160488944374802	0.095264692436933	-1.68466343898658	0.0920535241900924	0.349435046273573
EMD	956.119140389772	0.118898213054048	0.0903511214233621	1.31595724746925	0.188188392485932	0.520297077846222
TAZ	57.3261849553442	0.148516175209477	0.487396428039923	0.304713302489185	0.760584517226075	0.93225358700306
PGK1	154.791354513698	0.0560102480687192	0.193632184610585	0.289261045013574	0.772381620227258	0.935765449869492
MAGT1	1098.22235649647	0.0635331574851836	0.0579774725824425	1.09582488948343	0.273155414073219	0.629424479403157
SMS	36.9256651166332	-0.968265583033461	0.443910824727957	-2.18121642703092	0.0291674123719306	0.171312192621206
UBL4A	21.7356427428565	-0.7666191807178	0.649294372726072	-1.18069586449539	0.237723564961247	0.584769868810751
CD99L2	93.8797661817144	-0.300281288114995	0.402541177406178	-0.74596415216424	0.455689070272534	0.787139712509458
EEA1	674.165085946377	-0.188445012045149	0.124880136965029	-1.50900708971772	0.131296971006311	0.426469015190205
JADE3	88.1486718105598	-0.546178838902565	0.823902845051076	-0.662916558891971	0.507383995860436	0.816563913362184
CDK16	855.056523080971	-0.211725656990925	0.0967723751062816	-2.18787290028166	0.0286788617960249	0.169473251714552
USP11	562.234859168946	-0.438276335467454	0.155272153756573	-2.82263319509665	0.00476310321890207	0.046815885014648
HTATSF1	178.032332127712	0.180477907889974	0.371871454094582	0.485323371565033	0.627446979341666	0.880033854690604
TIMP1	422.695555449558	-0.44191706535924	0.169516522302753	-2.60692621200656	0.00913590453869512	0.0752472757547563
KLHL4	22.4587192768224	1.48776241483335	1.9743032449401	0.753563272838811	0.451111504704621	0.784352968285682
PORCN	157.86110372763	-0.717913268452754	0.259149112222976	-2.77027099299901	0.00560096711737258	0.0531341746625747
MAGED2	306.160291536119	0.0529413074390388	0.385293190223323	0.137405250812642	0.890710480867534	0.974343545682853
RBM3	1864.20751129464	-0.00353069597426341	0.210425507012872	-0.0167788402859709	0.986613050527417	0.998733162598845
SRPX2	20.3879540957514	-1.68944596129939	0.650994709234305	-2.59517617783178	0.00945424440763257	0.0772702667931509
CENPI	596.999374779788	0.00141430880697258	0.100638823394532	0.0140533122235352	0.988787448221492	0.998733162598845
DRP2	11.7153963327968	-0.032851137077915	0.574777463717793	-0.0571545322348345	0.954422096937517	0.990906806088163
PBDC1	324.485416255926	-0.165607491509433	0.122315620662527	-1.35393574927237	0.175756876943635	0.499782561186742
GLA	212.748090408182	0.111000276347618	0.127944600552889	0.867565148259099	0.385632432582085	0.733896578216846
ARMCX3	65.1567864479846	-0.644281310460403	0.451973296130167	-1.42548534609631	0.154016953065999	0.464235496830138
NALCN	19.532290793345	0.626753590400644	0.52836682166593	1.18620921053389	0.235539689777887	0.58159637552639
NDFIP2	2089.59200907676	0.0729581564019024	0.052693136929596	1.3845855580658	0.166179229960625	0.485732849539572
FNDC3A	1012.98859332972	0.0416161898856857	0.0879839469222752	0.47299753354381	0.636214938849999	0.882443354889551
CDADC1	66.4500837667044	-0.130976717992155	0.200651329300433	-0.652757788591795	0.513912440551863	0.821969704729616
CAB39L	13.9156851702938	-0.414305023002981	1.68489944526473	-0.245893025941312	0.805765042612534	0.948392854292522
KLF5	1070.60383537391	0.0491655168457626	0.19941994459447	0.246542626143754	0.80526221161613	0.948392854292522
STK24	4819.71306245263	-0.0153044177208556	0.0335093609648867	-0.456720667902099	0.64787183344811	0.887753189371443
DNAJC3	90.3890049016522	-0.417190895295079	0.892151245208286	-0.467623508385823	0.640053850526031	0.883569273443415
UGGT2	126.984211560741	-0.128158563646252	0.216933903866186	-0.59077240284813	0.554672928274705	0.843843050246097
ARHGEF7	1305.64687804684	-0.0203862993454352	0.0513378339636398	-0.397100885866628	0.691293066705608	0.906325914545805
SUPT20H	743.992908036563	-0.0246815189457585	0.114721023381803	-0.215143817743116	0.829655192080861	0.9557561772608
MRPS31	274.550780872026	-0.167420204905842	0.115567179899966	-1.44868296562017	0.147426139722971	0.452581418908081
SLC25A15	29.6040826870972	-0.121955310240133	0.449097212621504	-0.271556595794141	0.785962977139806	0.941153683321361
VWA8	103.696596414717	0.293038903431076	0.225687269134595	1.29842903658121	0.194139946704877	0.528094453082263
DGKH	889.666940775769	0.328676027001434	0.155968733054618	2.10731997730813	0.0350898528361934	0.192279363787806
KATNAL1	17.297421790533	1.2607207070949	0.945158466846351	1.33387230958367	0.182245707900508	0.510913099325302
INTS6	450.752433515442	0.281842071493489	0.1554977925896	1.81251493541998	0.0699066683096948	0.296079574869351
ACOD1	15.2530150009032	0.378741511922388	0.588304710990172	0.643784598095314	0.519715122586035	0.826338359720946
DHRS12	10.491194724818	-0.42982738641709	0.631066997454579	-0.681112129378983	0.495800542706493	0.809831512590521
TSC22D1	492.591346454224	0.0982724520398278	0.234972888698315	0.418228896892021	0.675779770066919	0.899936458433695
CLN5	408.79556918522	0.485779112680731	0.120654880524446	4.02618701016662	5.66886097837953e-05	0.00135048537881799
MGRN1	66.651537071239	-0.0359600084548785	0.270912747360005	-0.132736494702823	0.894401779628739	0.975807818909058
CORO1A	185.154122539792	-0.600117376506335	0.142982860979934	-4.19712805012732	2.70321107747722e-05	0.000712695228243064
MAPK3	119.416357969221	0.634971139761717	0.316387663194317	2.00694026230642	0.0447560241207122	0.2251773906841
ELMO3	304.959830752913	-0.552609928067483	0.242379689466378	-2.27993496189431	0.0226115461191614	0.143464847633931
PHKB	732.917989813993	0.0896706171936931	0.0955001464728897	0.938957902217968	0.347752358808479	0.702179553846464
LYRM1	69.691183126209	-0.701722008416189	0.351432001592813	-1.9967504531054	0.0458522983462951	0.228615987766018
NUTF2	1532.67886694345	0.090231000871963	0.0543156643249556	1.66123349485585	0.0966665609384981	0.360571882785583
NUP93	1468.00118322375	-0.133757530834085	0.0495113259130407	-2.7015542073951	0.00690162290168645	0.0619339048398806
CENPT	282.081753972374	-0.188766578561806	0.13655785422313	-1.38231945453221	0.166873635093329	0.486428634531307
NFAT5	93.9485466642115	0.120696872633643	0.706215966537069	0.170906462544992	0.86429731505389	0.967283608277739
LONP2	997.837004380402	0.0119276500127039	0.0621802545732094	0.191823756505541	0.847880261520528	0.962824046958212
N4BP1	351.657312843291	0.228545001606812	0.123548802055389	1.84983583656563	0.0643372140189473	0.279884298828279
ARL2BP	21.1188854061904	-0.00518993087513809	0.61512531613393	-0.00843719277846809	0.993268174014514	0.998733162598845
DHODH	47.8197131627973	-0.530236508335438	0.32715239185305	-1.62076304969706	0.105068465845854	0.377528728309839
ACD	165.653632101624	-0.112864552930587	0.255167000790029	-0.442316414666257	0.658260254403837	0.892319162785703
POLR2C	82.5857458127558	-0.154826834651972	0.254210613472902	-0.609049451306547	0.542491661422106	0.837056912955254
PARD6A	17.2307250760219	-0.846370667692419	0.425907630707646	-1.98721649172186	0.0468984110606179	0.231873251521203
ZNF821	22.2925743019531	0.617320149218374	1.02783355090011	0.60060322868208	0.548104286992896	0.839309511306509
USB1	1464.83172691005	-0.180936752546463	0.0446937975382794	-4.04836381136541	5.15769314066e-05	0.00124830272481805
CYB5B	2499.01741917362	-0.0724913100909457	0.0653168345246078	-1.10984114001475	0.267067487881885	0.620781461112455
CCDC113	139.159989289619	-0.261922163490823	0.165479409334158	-1.58280818468427	0.113465190655696	0.394115779717803
NME3	87.4627212453601	-0.468697224931621	0.242933673898477	-1.92932176676129	0.0536909291602717	0.251750274637196
NDRG4	18.0597417997088	0.022115239845592	0.433253933081414	0.051044521831118	0.959290043476361	0.991144800225205
PSMD7	129.479497264375	0.373791029569441	0.384024713818115	0.973351495670872	0.330378636981678	0.685185314813717
SETD6	210.575494051506	-0.105265674420113	0.118595095282616	-0.887605631322787	0.374752923451675	0.726066705265143
SLC38A7	31.1099039469134	-0.0172780705822814	0.508805312265609	-0.0339581175073538	0.972910548810665	0.995107295062892
VAC14	255.182347888531	-0.0492117496091059	0.285764097028601	-0.17221110041749	0.863271571384431	0.967283608277739
HAS3	27.3788970510048	0.190862119684959	0.791696004483357	0.241080059270365	NA	NA
TANGO6	12.6350626910579	0.139540090919956	0.63162339970878	0.220922928099708	0.825152444430728	0.954235251863905
COG4	113.510696417898	-0.291410617769067	0.384348956819765	-0.758192815664957	0.448335561516005	0.783094746195554
SLC7A6OS	16.478385408578	-1.34144229098388	0.634237287730491	-2.11504797484235	0.0344258586349269	0.189914199374921
SLC7A6	115.360062722356	-1.85765746354295	0.654494907040329	-2.8383069807883	0.00453535405795168	0.0451199783387047
PLA2G15	31.4972059458151	-0.138302281039708	0.376379874368538	-0.36745397524706	0.71328041664495	0.912974873732392
ESRP2	592.283546967305	-0.15794967774641	0.0753102046150434	-2.09732105434831	0.0359651642982447	0.195475171343188
WDR59	211.062399969057	-0.178616687873882	0.160783778158429	-1.11091236889509	0.266606070902477	0.620511086858438
MON1B	668.298433245575	0.0276744951280467	0.0637398369393951	0.434178944548604	0.664158501705015	0.894975742786439
CMC2	370.887575497953	0.029615255154851	0.0974315027118405	0.303959749470763	0.76115855640148	0.932404972789108
AXIN1	484.135671909647	-0.183602831702542	0.142487334640033	-1.28855545067482	0.197552679547868	0.532605232224334
HCFC1R1	279.658741978709	-0.658717952303219	0.210401355032263	-3.13076858370143	0.0017434948944192	0.0218708775126376
NPRL3	647.28295814698	-0.261335013013482	0.0914922742114527	-2.85636153725392	0.00428526868499183	0.0433215792369535
MLYCD	12.4528345624123	0.221833438197413	0.971687947189184	0.228296994769889	0.819415360704497	0.953151231800849
MPG	221.601454046936	-0.427431650302603	0.117784990954743	-3.62891440444085	0.000284615583328143	0.00511681992023945
HSDL1	21.4998128802732	0.273264219023015	0.634339996047	0.430785100617821	0.666624634094352	0.895660943001073
TAF1C	344.177711936544	-0.102147391240401	0.103687325652425	-0.985148286906486	0.324551237751228	0.680114565974034
NAGPA	17.753590369419	-1.49572105507876	0.569436790401525	-2.62666740240666	0.00862255681067563	0.0723400163878382
COTL1	312.729770255206	0.741021864163589	0.648869135755098	1.14202051435418	0.25344549266339	0.604186304587955
USP10	1595.80630053774	-0.0791448086174883	0.0504726580040014	-1.56807292794475	0.116864113671783	0.39935184325257
TSC2	28.2907706619521	1.6786736384921	1.25487703429539	1.33771962719412	0.180987850399739	0.508728039140647
ZNF500	104.678657569741	-0.169559682050237	0.16791695053486	-1.00978299993029	0.312599266645369	0.667303299430915
NME4	47.7418957322957	-0.542283219559072	0.693690593118748	-0.781736446966987	0.434369477393588	0.775912982800325
NOMO3	28.2951940143786	0.413505978326762	0.616211080016798	0.671045996633962	0.502191227960863	0.812684360360485
NARFL	62.8445536445901	0.466516101487398	0.46591515364093	1.00128982249616	0.316686711847686	0.67121410600073
MTHFSD	214.227337214555	-0.0298131853885541	0.138530806297172	-0.215209787522638	0.829603760372826	0.9557561772608
CLCN7	423.854553420847	-0.156747324701348	0.237700322198382	-0.659432529378433	0.509618059090792	0.818918916793657
HAGHL	36.4185971006749	-0.290514169146097	0.260737105142183	-1.11420340034717	0.265191937003365	0.620385595826515
FAM173A	30.4424028166642	0.328021351816973	0.475156080335651	0.690344426583489	0.489977615845758	0.807502162637696
SLC7A5	4341.09187194401	0.32951357110993	0.183580289944083	1.79492891753411	0.0726650259326852	0.304802961127035
METRN	130.314393742327	-0.160616710904466	0.189851893995817	-0.846010579741731	0.397546842295865	0.742865845830735
FBXO31	202.138219126379	-0.116837969043287	0.182022245155913	-0.64188840733839	0.520945641773313	0.826990504085082
STUB1	205.814680242599	-0.0861607036475924	0.25251862509911	-0.341205341244731	0.732949002576969	0.919779136386706
NUBP1	72.1085685367426	0.140557328240881	0.266749150166934	0.52692699546716	0.598244286397453	0.866692135618486
UBE2I	1197.4722229594	-0.044821565499678	0.064406315758935	-0.695918792614061	0.486479687629805	0.806498155884955
EEF2K	11.5740745248872	-0.223529026664386	0.712716170002716	-0.313629795523699	0.753802226977362	0.929159528561219
CAPN15	286.20430253683	-0.056637485280399	0.221555292383741	-0.255635894187087	0.798231999521721	0.946210612758776
PIEZO1	120.422121895207	0.291534026160971	0.188339444049415	1.54791805631793	0.121642026747339	0.408845125390917
GSPT1	2177.15160217617	-0.130296200957053	0.0657500983009035	-1.98168830654452	0.0475141367711822	0.233862465494385
ZNF174	19.1894929887813	-0.0634584580924124	0.642818468488218	-0.0987190959862342	0.921361306521897	0.981860654447375
CLUAP1	171.099994923068	-0.403953628194149	0.132716418078883	-3.04373516134266	0.00233660740895099	0.0276156326141315
UBFD1	65.7448410306263	-0.306651277275642	0.300401849223529	-1.0208035605249	0.307347517172853	0.663328736534951
EARS2	551.714422932838	0.0382910789122294	0.0945488305403206	0.404987335045885	0.685486820463858	0.903522821911486
TCEB2	892.038432852293	0.0488947333791923	0.100975015524206	0.484226054587447	0.628225447987825	0.880128610874293
GGA2	850.354544531455	0.14502050488122	0.0746741852271004	1.94204335059273	0.0521318525161518	0.248052365868389
CPPED1	41.1274412572706	-1.1707798461938	0.430647801751965	-2.7186481422425	0.0065549295435463	0.0602473993042381
USP31	556.801140597783	0.136651836740141	0.0870613239499458	1.56960439538808	0.116507175319207	0.398722061162842
HMOX2	660.939943208312	0.111924311828955	0.109589796088682	1.02130230937179	0.307111232633023	0.663100612288297
DNAJA3	635.378569042415	-0.23597974946989	0.148802828880169	-1.58585526394747	0.112772145943141	0.39311156517253
RBL2	34.8569088946355	0.0787407426972059	0.584276815168944	0.134766159897065	0.892796762192043	0.975246766117134
XYLT1	314.76418523398	-0.424356183832318	0.372784161936268	-1.13834284597334	0.254977349539042	0.606341615678675
PYCARD	41.178493839893	-0.0895696392180583	0.422570566933116	-0.211963743400603	0.832135320178884	0.956554990468533
RPGRIP1L	140.703070444251	0.0439869490372007	0.211243172880743	0.208228973449634	0.83505018683822	0.957776723662678
MAZ	1354.7553843266	0.274593726239171	0.120328754384685	2.28202915955823	0.0224876187554999	0.143243974386802
STX4	52.5801756819226	-0.590021817266437	0.443716056320406	-1.32972834510272	0.183607792171394	0.512648403737649
CDIPT	117.971778736473	-0.455911933040877	0.533516670645196	-0.854541119567137	0.39280523608134	0.739205744485341
BCKDK	431.199157836887	-0.172156402335532	0.141865719204739	-1.2135165796261	0.224932379424201	0.569995620309147
KAT8	168.781787252409	0.0983128089421675	0.195593424098516	0.502638620880474	0.615218370817736	0.875281811699124
TMC5	77.5522969374076	-1.63498881381337	1.05849130623072	-1.54464075820854	0.122433181730654	0.409790509952013
CCP110	613.875076219432	-0.186595381372911	0.142420308765318	-1.31017397020523	0.190136989303177	0.52359709102369
C16orf62	575.707644739409	-0.15786415367523	0.104238693175813	-1.51444870293001	0.129912074821245	0.423669673104887
RNF40	1427.80879780576	0.0986949700868171	0.0883436544654479	1.11717101453413	0.263921211384579	0.618338009032228
KNOP1	206.206400259463	-0.0454005648921233	0.113518663456441	-0.399939212722885	0.689201289601789	0.905722394537958
AAGAB	913.015270068974	0.00958793940308497	0.0557704524049143	0.171917906160649	0.863502069094832	0.967283608277739
IQCH	27.591401937854	0.244757397272518	0.332404045866898	0.736324964499752	0.461532957007155	0.790084420420835
LACTB	60.7433558758644	0.0667486035573354	0.260199022796962	0.256529032429997	0.797542365620754	0.946063150019036
CORO2B	21.2267414263109	0.491713378950157	0.449977404236422	1.09275126777656	0.274503023329085	0.630070128077669
CSK	801.226235738757	0.0434333738961158	0.0850095166966039	0.510923665771776	0.609404509042106	0.872968987018924
HERC1	16.5260081200076	0.115557739579483	0.470932910897326	0.245380471199808	0.806161848593757	0.948662049098313
TRIP4	425.923906771148	-0.00850025163349059	0.0929169091556466	-0.09148229004531	0.92710937771996	0.983889486960201
MTFMT	88.3929632918336	-0.0312663255933396	0.204811194530052	-0.15265926096023	0.878666989151401	0.970680982602571
RAB11A	1006.35362641118	-0.0543083945923866	0.0658212609218679	-0.825088942869881	0.409321096735297	0.753455895350803
CTSH	112.054767566796	-0.204301505010331	0.140337487475265	-1.45578710781992	0.145451480771176	0.449773569031941
TTC23	134.342836075609	-0.0546972248008097	0.412572809145954	-0.132575932267654	0.894528767639927	0.975807818909058
CD276	1306.31256190299	-0.0962326482190747	0.0820555273855334	-1.1727747207928	0.240886158025087	0.588113880697786
FAH	286.342336139127	-0.15240280326146	0.126289624605576	-1.20677216150923	0.227519899832799	0.572707636987322
RPAP1	79.7575800868557	-1.28550125720799	0.573532775942679	-2.24137366011052	0.025001881216514	0.15346330902684
HOMER2	50.261646133728	0.161598674255964	0.266078080255419	0.60733553887956	0.543628257888316	0.837667529869199
TMEM87A	927.730442269591	0.137605878871086	0.0729354213770637	1.88668107036342	0.0592032352496106	0.267537101464821
ZNF106	1691.1508801165	0.0141539988692518	0.0605247470404226	0.233854738125527	0.815097752659535	0.952378666497084
CEP152	98.4724649085729	0.044562006152117	0.356151666435514	0.125120869426524	0.900427861714438	0.977825636827055
DTWD1	172.243665332169	-0.0814201663552371	0.144651554217158	-0.562871009550337	0.57352272234578	0.854684589236936
GABPB1	470.104237782378	0.143264532284797	0.0850030754202466	1.68540410539868	0.0919106321157366	0.349351019778274
TJP1	1116.89642630905	-0.0883011888747356	0.116578438380288	-0.757440141603975	0.448786214681747	0.783339140619016
BMF	13.3928118530912	-0.160103016418534	0.816155459436942	-0.196167304362563	0.844479218175748	0.96076578789135
DMXL2	568.341518396418	0.361350275206511	0.12524373571763	2.8851764372567	0.00391194353825782	0.0403537864990188
DNAJC17	121.737132869175	0.142229278824332	0.15314397438339	0.928729187008477	0.353029450807924	0.706391321061053
EIF3J	669.385193434757	-0.0932996157508064	0.0948842981333431	-0.983298792174131	0.325460404407971	0.680980070270714
SPG11	184.381455598724	0.493587900736636	0.628943990899442	0.784788324363771	0.432577686791621	0.774937679184477
BLOC1S6	776.226537584726	-0.0646274488656178	0.112438360140155	-0.574781140396028	0.565439323227489	0.849878739466979
MYEF2	189.34179756468	-0.193886561727219	0.139311254866277	-1.39175088124307	0.163997848676602	0.481879740649585
SGK3	128.369653330865	-0.117640764067393	0.960797108268174	-0.122440797391074	0.902549929912725	0.97803090314357
CSPP1	272.969747254448	-0.0114212607610909	0.126422058704128	-0.0903423095475818	0.928015199435319	0.983889486960201
ZDHHC2	34.0183673697724	-0.15553764260404	0.348798634032514	-0.445923886816429	0.655652227005324	0.890736262935224
BRF2	103.632874213361	-0.0701094711355745	0.164185928221741	-0.427012667254213	0.669370101360471	0.897150484505259
ZFAND1	574.111024665046	-0.00197438429578973	0.10330026471469	-0.019113061338641	0.984750911892349	0.99871189400263
RP1	28.2515029421472	0.0131710036316831	0.30153824369582	0.0436793803341558	0.965159975636987	0.992722627409776
CA2	55.7629373595777	1.26763620431117	0.309098711534352	4.10107243093534	4.11239802287287e-05	0.00102328405135888
FZD3	29.8310364142051	1.44958193556436	1.28092231301488	1.13167045404378	NA	NA
INTS9	121.569261142081	-0.830061015762682	0.331350070847709	-2.50508778718259	0.0122421004199802	0.0929771378224604
RIPK2	161.251422322463	-0.331550057377058	0.144172587571436	-2.29967473679959	0.0214666544235043	0.138652403191327
NBN	1494.92290084213	-0.066100979240133	0.0868721554560856	-0.760899495276682	0.446717100050693	0.782196636130292
TRPA1	15.1302412297835	-0.752360362434879	1.20024468830882	-0.626839151852425	0.530764676553755	0.831307444332656
DECR1	359.637340280458	0.249102704236674	0.0918294224689074	2.71266765639322	0.00667440086129185	0.0608318178614599
IMPAD1	15.2888296657607	0.170086781099364	0.686027062561004	0.247930133345489	0.804188464600017	0.94823021156089
SFRP1	205.877562662372	6.48235804141491	0.65937669955653	9.83103898844876	8.27604817124474e-23	1.59878203308137e-20
LAPTM4B	3185.53285527924	-0.320852377971361	0.0498592968448698	-6.43515649588177	1.2334617759779e-10	7.99117766449098e-09
UBE2W	623.448569144691	0.284400296150763	0.114703731675867	2.47943368533493	0.0131591197121205	0.0978416003787828
POP1	270.271144753338	0.27588345792181	0.189167404928507	1.45840906379234	0.144727823841661	0.448378060516033
NIPAL2	26.5742035201766	0.62676019572459	0.995497182377545	0.629595147851347	0.528959498984125	0.831030086090261
IKBKB	108.814105689155	-0.346181036056445	0.39057750595138	-0.886331216676719	0.375439072167663	0.726601118721569
PLAT	302.000584461457	-0.850851767356404	0.142011631101457	-5.99142310215796	2.08012678283092e-09	1.20772388347423e-07
STK3	12.5660091613294	-0.490594917449828	0.56505829412161	-0.868220009428344	0.385273902295974	0.733633370858691
GDAP1	484.324831237743	-0.330246210545875	0.0936783944616113	-3.5253188576071	0.000422973340227469	0.00706618198100135
RAB2A	435.411972620884	-0.0667641466529453	0.114151930749411	-0.584870936607348	0.558634502093728	0.845403524013737
EIF3E	4445.793090211	-0.000763948376473398	0.0786606261528278	-0.00971195391947606	0.992251103727908	0.998733162598845
EMC2	241.437218713198	-0.0325745743957901	0.160176052836508	-0.203367318765427	0.83884794188785	0.958361223931011
ESRP1	1105.90635422531	0.348643357964166	0.115752493171516	3.01197277407721	0.0025955587572506	0.029878452649824
NDRG1	552.370633900534	0.958171710996885	0.436686946263403	2.19418445913181	0.0282221513524306	0.167958160034159
ARMC1	129.014435261968	0.245281453593676	0.239231972566076	1.02528709253496	0.30522774430053	0.661306032461896
TRPS1	172.140415713448	0.250209000388689	0.128142258168905	1.9525877252677	0.0508684668029311	0.244449325997803
SPAG1	412.119379233104	-0.0184470126686446	0.0944474681075585	-0.195315057547512	0.845146309855381	0.961215964698504
CHRAC1	148.680610062341	-0.78184362912957	0.408490806498893	-1.91398096772513	0.0556225876322676	0.256952171127323
SNX16	53.9463937461161	0.136547784560201	0.745904873569008	0.183063269055807	0.854748375750237	0.964714167004571
UBR5	862.182188993393	0.182954172706867	0.148002901112552	1.23615261141223	0.216401841718001	0.560008484691459
GSDMD	233.045713658451	0.44631855260251	0.645798496648766	0.691111166902038	0.489495683199488	0.80741909488454
TSTA3	117.366928236288	-0.313333422063506	0.359576885592763	-0.871394782640088	0.38353863356002	0.732670770803494
PYCRL	282.806086832897	-0.192436915623247	0.118449778647707	-1.62462874832035	0.104241687716797	0.37646130821782
EEF1D	4678.49139017194	-0.0166129605561889	0.0649854599290412	-0.255641193804413	0.798227906973839	0.946210612758776
SQLE	1246.01317420601	-0.152948966423787	0.100140331268981	-1.52734631976561	0.12667491715382	0.417598819348228
SH2D4A	48.8926598342378	0.490888996715662	0.407798876349127	1.20375269571709	0.228685178181167	0.573467080050721
INTS10	36.3241560289897	-0.448119594281517	0.414494798325841	-1.08112235929495	0.279642688624696	0.636043432808629
ERI1	464.438377015386	0.0407687258847671	0.0873964636860444	0.466480268941101	0.640871767637892	0.883569273443415
SLC39A14	585.794297058291	0.225937529966325	0.142287914589246	1.58788981213589	0.112311257633134	0.392587573160281
MTMR9	41.9779780989243	0.197432853823604	0.768121543592767	0.25703335034732	0.797153027876187	0.945918128343141
LEPROTL1	405.607205886315	0.111423228520127	0.0875435260134633	1.27277519645474	0.203097825150272	0.541509257772057
DCTN6	43.2939747128057	-0.482935677432689	1.43135722735058	-0.337397030038823	0.735817623223183	0.921832596008292
R3HCC1	83.9390500625221	-0.202116688490159	0.456049776576172	-0.443189973707618	0.65762833039653	0.892279986841333
TNFRSF10A	641.987883401644	0.153103683966808	0.137399974205937	1.11429194111299	0.265153963152478	0.620385595826515
UBXN8	11.4583740072747	0.0899495887322968	1.08862944762021	0.0826264519381964	0.934148567583007	0.985055747646035
PPP2CB	225.132060292253	0.0788526543467537	0.248436277124821	0.317395894268436	0.75094322219091	0.927897836949009
ERICH1	23.6584930202245	0.363799644174385	0.511992349470232	0.710556797481086	0.477358922867084	0.800617864646852
TUSC3	798.994772762634	-0.019566224202019	0.0674419625957867	-0.29011943675615	0.771724866585865	0.935765449869492
ARHGEF10	512.592949569285	0.132963927640022	0.155138369830322	0.857066680444351	0.391408034191901	0.738296059496033
KLHDC4	268.457912381393	-0.060984770079167	0.0969962320135237	-0.628733393176182	0.529523612454345	0.831083062652107
MCM4	603.519035639774	0.204081128209359	0.313858448007227	0.65023302544547	0.515541711456033	0.822837717323171
KCTD9	28.5059362110984	0.679934199380363	0.387246962681996	1.75581544828983	0.0791199257286151	0.321349086722682
ASAH1	447.3647905441	-0.261774221350482	0.0773431472266768	-3.38458196669029	0.0007128673117754	0.0109138547371954
BNIP3L	35.5831862373521	0.352990065998571	1.0517191390372	0.335631494090445	0.737148771459913	0.922304015162692
MAN2B1	41.4123132931228	0.00640731771758284	0.49819033474997	0.0128611843118123	0.989738542496132	0.998733162598845
KCNN4	123.271178378509	-0.766357992600296	0.314929758627265	-2.43342514197688	0.0149567277771996	0.108032109199691
NUCB1	92.9438579772143	-0.0548339221811858	0.524585616056587	-0.104528070352716	0.916750293368577	0.981056323240036
GYS1	78.2907718277909	-1.53254669438841	0.738402284943922	-2.0754901841952	0.0379411276563625	0.202371727584765
ECH1	47.5446046379149	0.99277520146275	0.610924163432039	1.62503836136642	0.104154385178123	0.376280293273565
HNRNPL	4799.54275431081	-0.00512162308096987	0.0586556117295014	-0.0873168471004779	0.930419663115905	0.98416862697009
NFKBIB	221.089165389515	0.0797230754102023	0.128051911696772	0.622584031380861	0.533557907512598	0.833071677784181
SARS2	207.183237978677	-0.333393619155773	0.145463989809161	-2.29193231667275	0.021909549100891	0.1404034735808
SNRNP70	986.563056169815	-0.100933754653577	0.159343184020749	-0.633436285799548	0.526448775654292	0.829822711986589
CLPTM1	1098.0914163628	-0.0476498037511164	0.0967254832932659	-0.492629265099095	0.622274565926553	0.878075909261473
RELB	216.467775896963	0.0206142674587822	0.40804178840761	0.0505199909529603	0.959708019267473	0.991144800225205
CLASRP	118.106032336288	0.550513882932688	0.291218066443847	1.89038368963568	0.0587066631950849	0.266563374550332
PPP1R37	59.2310687391551	0.0512164307550787	0.316894301919692	0.161619916940186	0.87160517206856	0.969083818486619
FCGRT	88.6797039057947	-0.4001350222826	0.187500922895785	-2.13404294817791	0.0328392653279329	0.184805462217138
PIH1D1	444.842425450206	-0.12426471433417	0.263001294718699	-0.472487082115244	0.63657916008897	0.882443354889551
ARHGEF18	1353.45795820542	0.00508065075495299	0.126036368503655	0.0403109897188578	0.967845192372926	0.99316042145498
PPP1R13L	1214.48068728271	0.43485354946589	0.12855762133379	3.38255752521142	0.000718142358026677	0.0109787950417747
ERCC2	222.421450898307	0.35694276987134	0.209653231488144	1.70253884158006	0.0886544036942682	0.343152291166339
DOT1L	29.5474777659825	0.210777444972492	0.4135503465096	0.509677834274524	0.610277184408638	0.873057100355699
PLEKHJ1	353.291878145922	-0.322936262589183	0.0947238402554495	-3.40923955065899	0.000651442487467461	0.0100897615588072
SF3A2	238.202156619547	-0.0443458704934277	0.206365820778689	-0.214889608783546	0.829853386637112	0.9557561772608
LYL1	28.2886855970362	-0.365156362609912	0.328678235001551	-1.11098431147468	0.26657510230101	0.620511086858438
OAZ1	4334.91456574086	-0.0857497538380183	0.0903648220911616	-0.948928486258873	0.342656985257885	0.698260542455894
TRMT1	444.18239601125	-0.179231290178878	0.0883299525665771	-2.02911113355105	0.0424469721590787	0.218401491133274
STX10	187.877527831479	-0.585807796044926	0.275353183666148	-2.1274778386263	0.0333804007424936	0.186925239499018
DMPK	97.05458675306	0.150662705246343	0.255505034208228	0.589666288624115	0.555414400445215	0.844064877773357
TBC1D17	92.4637587973276	0.312805419652786	0.301990302576236	1.03581279592188	0.300289486745255	0.654880089628148
CCDC130	69.0332285167568	-0.591077215070439	0.377536880197841	-1.5656145030406	0.117438892626535	0.400003116930112
PTOV1	527.586878391671	0.0845649478166461	0.0937605050229201	0.901925046115888	0.367096685512971	0.718308813010965
AES	2229.96809092262	0.0866952704437324	0.0780711171777349	1.11046534977031	0.266798551461514	0.62056361849356
SGTA	87.5303926357165	0.0169982410212331	0.197726079727573	0.0859686342067434	0.931491351166789	0.984491754316834
MED25	176.315245688152	-0.532574973302124	0.357262918355576	-1.49070879159103	0.136037966890525	0.434837754933441
SNAPC2	51.7568552284646	-0.827354816829733	1.54903634751927	-0.534109362995074	0.593265872222279	0.863249779835896
C19orf53	301.059281582206	-0.209765962633067	0.182107272092919	-1.15188130722223	0.249369850551918	0.599339817659922
TIMM44	55.4877511379244	-0.457364054554627	0.377494569935665	-1.2115778370867	0.225674022591652	0.570629816762566
CCDC61	66.2885484412835	0.114369996789555	0.215611773311902	0.530444117372516	0.595804044721676	0.865172005891133
ASF1B	61.1361129822661	-0.147649139083566	0.234075854129463	-0.630774753050369	0.528187813424482	0.830914349664661
TNNT1	92.8630000483581	0.26592046940576	0.296301112563125	0.897466996007677	0.369469776927247	0.720362722187477
VRK3	156.440374361711	0.303345060911952	0.378930923306667	0.800528651145361	0.423404570398138	0.766122881553171
FAM32A	52.438372406788	-0.586271192007227	0.349998069290419	-1.67506978880148	0.0939205396678185	0.353553293561731
PPP6R1	359.124224625161	0.207976975836647	0.121990034674806	1.70486856890451	0.0882189395626222	0.342589997387742
C19orf44	38.186186889899	0.0267754989847855	0.497868413972765	0.0537802725244792	0.957110227014528	0.990906806088163
MED26	159.501060809059	-0.0547312872059326	0.150558380153526	-0.363522024812718	0.716214963202991	0.914329085622102
AKAP8	128.781467086075	-0.593587838407066	0.305396759766378	-1.94366121913392	0.0519363181214042	0.247676561956876
ILVBL	73.2512895144115	-0.0633914998014375	0.657063663924424	-0.09647695235926	0.923141777880242	0.982114888352615
ZNF419	136.571603919897	-0.235185611123286	0.152223702707839	-1.54499993719556	0.122346278558354	0.409790509952013
SYDE1	90.431441748273	-0.103905206858064	1.08095511986665	-0.0961235160909203	0.923422474644568	0.982315157498852
AURKC	12.2302314742679	-0.192647562310895	0.462653240041237	-0.416397305017737	0.677119300172772	0.900311921453599
POP4	335.070219807351	0.0990999020965832	0.10942139482396	0.905672078627928	0.36510944536442	0.716528972478197
CCNE1	48.1899465794786	-1.00564176237562	0.857193467098171	-1.17317945245194	0.24072385009978	0.587996903683236
URI1	712.988220383274	0.0325752028527191	0.109775239498157	0.296744539129572	0.766661550434307	0.933632530002652
PDCD5	94.7702159394737	-0.0644213208383217	0.230872277535715	-0.279034458038627	0.780218380860784	0.939121787489544
ANKRD27	59.0447284960672	0.0193930618384669	0.314515108698761	0.0616601915205332	0.950833442180345	0.990636290215521
RPS16	680.48864812346	-0.297069336589939	0.24270684374463	-1.22398417781127	0.22095819631752	0.565641595380859
TIMM50	861.505132425335	-0.0967519666396401	0.117663064878844	-0.822279844055265	0.410917645499234	0.754776860769149
FBL	1570.13344934346	-0.246834891332848	0.133483138969638	-1.84918404854858	0.064431241261835	0.279884298828279
DYRK1B	20.7547819235075	0.358532505395458	0.918378785931753	0.390397198724167	0.696242858954744	0.907665332844283
GPI	26.760545977362	-0.599075493578222	0.428171987400302	-1.3991468643607	0.161768946740297	0.479025654178412
AKT2	1618.64254625255	-0.130084436501733	0.0702729514329009	-1.85113096645645	0.0641507141235802	0.279573969468023
PLD3	687.740599487215	-0.0699435489675786	0.101774882168873	-0.687237828008711	0.491932870121487	0.808490755168087
PRX	29.0053494659607	-0.249030438583094	0.314616457221822	-0.791536592783872	0.428630931328396	0.770820003509898
PIAS4	37.8315868837199	0.310936750509882	0.647792724548095	0.479994199883602	0.631231517298283	0.881213834999504
NUMBL	122.340927158842	-0.215113925801119	0.204587102577425	-1.0514539924124	0.293050129242936	0.648416232684299
CCDC94	45.3584375768809	-0.413108946843751	0.388666773090576	-1.06288722228252	0.287833098287517	0.64446157613073
TBCB	297.650489860197	0.307147516381104	0.215596973513323	1.42463742127681	0.154262036985438	0.464710559390496
FSD1	15.5184666101502	-1.53458952757676	0.975019989908575	-1.57390570804672	0.115509250108708	0.39653943360303
POLR2I	193.157666795698	0.0160772586167742	0.165048544210045	0.0974092724884254	0.922401381368115	0.98197717130677
[truncated: 8,636 more rows]
